# Supplementary material for: Identification of functional genetic components modulating toxicity response to PFOS using genome-wide CRISPR screens in HepG2/C3A cells
Source: Arch Toxicol. 2026 Jan 27;100(4):1391–410. doi: 10.1007/s00204-025-04294-8 (PMC13043545; doi:10.1007/s00204-025-04294-8)
Supplement: Supplementary file 2 — Supplementary Material 2 [file 204_2025_4294_MOESM2_ESM.xlsx]

## Sheet: Table S1_MinLibCas9 sgRNA libra
gene name	gRNA_IDs numerical (homemade)	gRNA 20 bases (PAM removed)
A1BG	MinLib_00001	GGACTTCCAGCTACGGCGCG
A1BG	MinLib_00002	CTGCTGACGGGTGACACCCA
A1CF	MinLib_00003	AAATATGGTGGCCCTCCACC
A1CF	MinLib_00004	GACATGGTATTGCAGTAGAC
A2M	MinLib_00005	ATGCTCATCCGTGGTAGCAT
A2M	MinLib_00006	TAGATGAGCAACCGAGCGAC
A2ML1	MinLib_00007	ACAATCCGGGTGTCGGGAGT
A2ML1	MinLib_00008	TCAAGGGGCCGTTTAGCCGG
A3GALT2	MinLib_00009	ACACGTAGTACATCACGCTC
A3GALT2	MinLib_00010	GCGCCGCGCCCTTAGATACC
A4GALT	MinLib_00011	CACGTGCTGGTCCTGATGAA
A4GALT	MinLib_00012	CTGGAGGCGTCGGAGAGCAC
A4GNT	MinLib_00013	CTTCTTTCAAGTCCCACCAG
A4GNT	MinLib_00014	GCCACCGTATTTCCAGATGA
AAAS	MinLib_00015	GCATACACCTGTTACCAGCT
AAAS	MinLib_00016	GGCCCATCGACAGAGTGCCA
AACS	MinLib_00017	CTCACATTCACACCGAAGTC
AACS	MinLib_00018	GAATCGCAGATGTCCCCGAG
AADAC	MinLib_00019	GGCTACATTTGTGGAGCTCC
AADAC	MinLib_00020	AGGGGGTTGTTTTACATCCA
AADACL2	MinLib_00021	TTTGGCAAGTACAATCGTAC
AADACL2	MinLib_00022	TGACTTCCTGAATAGATGGA
AADACL3	MinLib_00023	AAGTTGTTGACAAACCACTG
AADACL3	MinLib_00024	TGGACAGGCCAGATCTGCCC
AADACL4	MinLib_00025	CCCGGGCCAGATAATTGCAC
AADACL4	MinLib_00026	GTTTTGGGACGATACCCGTG
AADAT	MinLib_00027	TAATAATGTTGCAGCCCAGT
AADAT	MinLib_00028	AGTATGTCTCTTAGGGAATC
AAGAB	MinLib_00029	GATGACTTCCCAGAATCTAC
AAGAB	MinLib_00030	TAGTCCAGAGGAGTTGCCTG
AAK1	MinLib_00031	TCTGTACCTTCAGGTCCCGG
AAK1	MinLib_00032	GAAATGGTCAACCTGTACAG
AAMDC	MinLib_00033	GGGGTAGTCGGACTTGGGAT
AAMDC	MinLib_00034	ACAACTTCCTTCACATCTGC
AAMP	MinLib_00035	AATACCTTGGCAGTGACCGG
AAMP	MinLib_00036	AGAACTTGATCCCGGTCCGC
AANAT	MinLib_00037	CAGGGACAGCTCTGGACATA
AANAT	MinLib_00038	GACATAGGGTCAGGAAGTGC
AAR2	MinLib_00039	GATTGACTATAACTCCTGGG
AAR2	MinLib_00040	TGTGGACAAGGCTAATCCGA
AARD	MinLib_00041	GCGTGCGACTTCTTCGGGGA
AARD	MinLib_00042	CGCGATCTCGAGGCGCGTGC
AARS1	MinLib_00043	GGGCGTATCGGACAGCTCGG
AARS1	MinLib_00044	TTACGCTATCGAAGAGCTCC
AARS2	MinLib_00045	GATCCACGAAGCGAGATGGC
AARS2	MinLib_00046	TCGAGCTGTGCGTTTCTCCA
AARSD1	MinLib_00047	ATTTCGGAGTGCGATTGAGC
AARSD1	MinLib_00048	TGCTGAGAGTGACTCGCCGT
AASDH	MinLib_00049	GTAGCTCGCATTGTGCCAAG
AASDH	MinLib_00050	CTAGAACTTACCGAAAATGC
AASDHPPT	MinLib_00051	CGTCCCGGGCAAAGACGAAC
AASDHPPT	MinLib_00052	AGTGCGATCGATTCAGCCCG
AASS	MinLib_00053	CCTTACTTGTGTGGTAATGC
AASS	MinLib_00054	TGATACAGCCTTCGAATCGG
AATF	MinLib_00055	AGTGGGTAGCATTAGAAAAC
AATF	MinLib_00056	ACCTTTTGTCCGTGTCCAAG
AATK	MinLib_00057	GCGCTGGATCGCGCCAGAGC
AATK	MinLib_00058	CAAGGGCGCCACCGAAGCAG
ABAT	MinLib_00059	TCATGGGCGCGTTCCATGGG
ABAT	MinLib_00060	CACCCGGTACCACATGAAGA
ABCA1	MinLib_00061	GGTTCTATGCCCGCTTGAAA
ABCA1	MinLib_00062	GCGAGTACTTCGTTCCAACA
ABCA2	MinLib_00063	CATGTACGTGGCGATCCGAG
ABCA2	MinLib_00064	ACGAGATCCGCCGCGCCTAC
ABCA3	MinLib_00065	ATCGGCATGGTACTCCATGA
ABCA3	MinLib_00066	GAGTCATCCAGTTGTACCGA
ABCA4	MinLib_00067	CCGAATGGACATAGACGTGG
ABCA4	MinLib_00068	CAGATTGAGCGTCTCGAGTA
ABCA5	MinLib_00069	TGTTGTAATAAAGTAGCTCC
ABCA5	MinLib_00070	TCGCAATGACTGCCATAAGA
ABCA6	MinLib_00071	TGAATCTTAGATTATCAAAC
ABCA6	MinLib_00072	ACCCAAATTATAGTCATGAC
ABCA7	MinLib_00073	GATTTTGATGCGCACGTGGC
ABCA7	MinLib_00074	CTCCGGCTACTACCTGACGC
ABCA8	MinLib_00075	ATGAGATTTGAGCCGTCCGA
ABCA8	MinLib_00076	AAATCGCCAATGCCAGATAG
ABCA9	MinLib_00077	GGAAGGTGTTCATATCCAAT
ABCA9	MinLib_00078	GCACAAATTGTCGTCCTGAC
ABCA10	MinLib_00079	GAGACGACAAATCTATGCAG
ABCA10	MinLib_00080	TTTGTTTCTGAAGCGAAAGT
ABCA12	MinLib_00081	GGTCTTGAGACTCATCCGGA
ABCA12	MinLib_00082	GCTGCCATACCGTATGTCCC
ABCA13	MinLib_00083	TGTCATGCGTACCCTTAAGA
ABCA13	MinLib_00084	GGATCTCAATAAGACCGAGG
ABCB1	MinLib_00085	CTCTTAGCGTATGCAAAAGC
ABCB1	MinLib_00086	TTGACAGCTATTCGAAGAGT
ABCB4	MinLib_00087	CAATACGCGGCTAACAGAGT
ABCB4	MinLib_00088	TCCTTGTCGCTGCTAAATCC
ABCB5	MinLib_00089	GAAATTTAATACATTGGTAG
ABCB5	MinLib_00090	AAGGAGCTCAAATGAGTGGA
ABCB6	MinLib_00091	GCACGTAGGGAGAGATGCGA
ABCB6	MinLib_00092	GCAGTTCACGTCTCGGCGGG
ABCB7	MinLib_00093	TCACAGTTGCAGTCACACGG
ABCB7	MinLib_00094	GTAGGCTCGAGCGGTTCCCA
ABCB8	MinLib_00095	CAGCCATGCGCTCGCCAACG
ABCB8	MinLib_00096	TTCCCGTTGCTCCATGGCGA
ABCB9	MinLib_00097	CTCCTACACCAAGCCCGACG
ABCB9	MinLib_00098	TCGAAGGCGAATGTTCAGTC
ABCB10	MinLib_00099	CAATACGTTCCTCAGCTAGC
ABCB10	MinLib_00100	GGCCACCTTTGTTTTGAGCG
ABCB11	MinLib_00101	ATCTTGTGTTCGCCCAGCGT
ABCB11	MinLib_00102	AGGTCATGCGCTGAATGAAA
ABCC1	MinLib_00103	ATATTACAGGTCCGTGATAC
ABCC1	MinLib_00104	GACAATCTCCCCGACCGTGG
ABCC2	MinLib_00105	GGATTGGTATATCGAACAGC
ABCC2	MinLib_00106	TGAGTAGCATTACCTACAGC
ABCC3	MinLib_00107	GATACAGTATGAGCGGCTGC
ABCC3	MinLib_00108	AAATGCCTCCGGCGAGGACG
ABCC4	MinLib_00109	CTGCAACTTTCACGGATGCC
ABCC4	MinLib_00110	AGCATCCGAAGAATCCAGGT
ABCC5	MinLib_00111	GCCCGTGTGGCCCACAAGAA
ABCC5	MinLib_00112	TACTTGGAAGTAGTCCGGAT
ABCC6	MinLib_00113	ACTATGATCCAATCAGCCTG
ABCC6	MinLib_00114	CAGACCACGATCCAGACGAG
ABCC8	MinLib_00115	CCCGATGGCTCGCAAGTCGA
ABCC8	MinLib_00116	GCGTAGCTGCGAGAAGCCGA
ABCC9	MinLib_00117	GGTGACGACAGTTGGCGAAC
ABCC9	MinLib_00118	GCAACGAATCCCATCACGGC
ABCC10	MinLib_00119	GGTAACACTTCAGGCACGGG
ABCC10	MinLib_00120	GGACGGTGCTATCTGGCACT
ABCC11	MinLib_00121	CTGTCCCGGGATCGTCAATG
ABCC11	MinLib_00122	GCAGATGACCAGCGATGCGC
ABCC12	MinLib_00123	CAGGTTAGCACCCAACCCGG
ABCC12	MinLib_00124	CACGGCCATCCGGTTGAAGG
ABCD1	MinLib_00125	CCAGACGGCTGCGGAACGAC
ABCD1	MinLib_00126	GCGCTACATGCACTCGCGTG
ABCD2	MinLib_00127	GGCAAGCGTTTAAAGCAATC
ABCD2	MinLib_00128	AAGTGATCAATATGGATGGG
ABCD3	MinLib_00129	GTGGTATCATTGGTCGTAGC
ABCD3	MinLib_00130	ACCTCATTGTTCTGTAATGG
ABCD4	MinLib_00131	CTCACTCACCCAGTAGGGTC
ABCD4	MinLib_00132	GGATGACATCGATAACCCGT
ABCE1	MinLib_00133	GACAATTGATAAGGCGCCAA
ABCE1	MinLib_00134	TTGACATCTAGGTAACTAGA
ABCF1	MinLib_00135	ATTGTAGCCGGCCGCCGCTA
ABCF1	MinLib_00136	GGCCAAAGCACGGCGGATCC
ABCF2	MinLib_00137	GAGCGGCTGGCTCATGAGGA
ABCF2	MinLib_00138	AGGCTGCCAAAGCTCGACAG
ABCF3	MinLib_00139	GCGAGAGGATTTGCTACGGA
ABCF3	MinLib_00140	AGGGCATCAGTCATTCTCGC
ABCG1	MinLib_00141	AGGTGGTCAGCGCAAGCGCC
ABCG1	MinLib_00142	CTTGCGCCAACACGCGGACC
ABCG2	MinLib_00143	TACAGTGGGATCATGAAACC
ABCG2	MinLib_00144	TAACTTAGGATGTCTAAGCA
ABCG4	MinLib_00145	CTCAGGTAAATTCTGCCGCC
ABCG4	MinLib_00146	TCGTGTGGGAGCACGACATC
ABCG5	MinLib_00147	TTTAGTGGACCTGACGTCAG
ABCG5	MinLib_00148	GATTAGCAGTCATGCAGTCC
ABCG8	MinLib_00149	TGGGCAACATGTACGTGCGG
ABCG8	MinLib_00150	GGGTGCCAGACGTCATCAGG
ABHD1	MinLib_00151	AGACTTTCTACCCAACGCTG
ABHD1	MinLib_00152	GCTGTCGTGTTTAACAACCG
ABHD2	MinLib_00153	AGGTCAATTCAATGTTGGGC
ABHD2	MinLib_00154	TTACCATAGGTGAACATGCG
ABHD3	MinLib_00155	TACTTCCTGTACTGCACCGG
ABHD3	MinLib_00156	AAACCCCAGTTAGTGACCGG
ABHD4	MinLib_00157	TGACATCGATAGAGACATGG
ABHD4	MinLib_00158	GCAAAACGACCGCACCCCCT
ABHD5	MinLib_00159	TTGGACGAAGTAGTAGACCC
ABHD5	MinLib_00160	GAAGAGTGGAGATGTGCCCT
ABHD6	MinLib_00161	CAGGTACTGGCGGAGGACAT
ABHD6	MinLib_00162	CAGAGAATCCGTGGAGCATG
ABHD8	MinLib_00163	AAGCGCATCACTAGCTGCAA
ABHD8	MinLib_00164	GCGCTGACAGCGGACCAAGC
ABHD10	MinLib_00165	TATGAATGGTACAAAAGCGT
ABHD10	MinLib_00166	GGATACCTCAGCGGGCGCCA
ABHD11	MinLib_00167	CCACGGCCCTAGCTTCGCGA
ABHD11	MinLib_00168	CATGCTGCTGGCACTACAGA
ABHD12	MinLib_00169	TGGTACCTGCGTTCCCATGC
ABHD12	MinLib_00170	CGCCCGCTTCATTCCCGCGT
ABHD12B	MinLib_00171	TAATTGGGTTCCCATCACGA
ABHD12B	MinLib_00172	CCTGTAGAGTCCCCAAATCC
ABHD13	MinLib_00173	CTGGTTGATTATCGAGGATA
ABHD13	MinLib_00174	TAAATTATAGTTGGGGAATA
ABHD14A	MinLib_00175	AGGCCTTTAACTCTCACACG
ABHD14A	MinLib_00176	CTGGCAGCCCCACATACAGT
ABHD14B	MinLib_00177	GATGGACTGATCACAACCGG
ABHD14B	MinLib_00178	TTGATTTTGTCAGTGCAGAT
ABHD15	MinLib_00179	CCGTCGCTGAACTGGTCCGC
ABHD15	MinLib_00180	CCTTCGCTCACCGCGAACAG
ABHD16A	MinLib_00181	GAACTGCCGGTACTGGGGGT
ABHD16A	MinLib_00182	TGCCTTGTCAGATCACCAGG
ABHD16B	MinLib_00183	TGGCGTTGGCGTCGTGCTGA
ABHD16B	MinLib_00184	CGGCGCGCACGTCATCCCAG
ABHD17A	MinLib_00185	ACAGCTGCTCACCTGGCACC
ABHD17A	MinLib_00186	CTCGGCCTGTCCCAGGTACA
ABHD17B	MinLib_00187	CTCTGTGGGTTTCCCGGAAC
ABHD17B	MinLib_00188	GAGTAAAGTGTATTTCGCAT
ABHD17C	MinLib_00189	CGCTGCGCATTCATACCTCG
ABHD17C	MinLib_00190	ACCTCAGCGAGCGCGCCGAC
ABHD18	MinLib_00191	CTGGAGGCGACGAACACTAA
ABHD18	MinLib_00192	CCAGCAAGATGAATGCATAC
ABI1	MinLib_00193	AGTAGTCTGCCACCCGAGTC
ABI1	MinLib_00194	GTTCCCCGGCCTGACATGGG
ABI2	MinLib_00195	ACGTAATCATTTGGTACCAC
ABI2	MinLib_00196	ACTGGCTCCAGTGTGCGATA
ABI3	MinLib_00197	GCGATGACCTTCTGGCCGGG
ABI3	MinLib_00198	ATATGGAGAAGGTGGCCCGA
ABI3BP	MinLib_00199	TTCTTGGCGGTTTGGGCCGG
ABI3BP	MinLib_00200	GCGAGAACGAGTTTTACCTG
ABITRAM	MinLib_00201	ACAGTTGGTACTGATCTGAT
ABITRAM	MinLib_00202	GTATACTACAGCACTCTAAC
ABL1	MinLib_00203	GGTGTTGAAGCGGCTCTCGG
ABL1	MinLib_00204	GGTTCATCATCATTCAACGG
ABL2	MinLib_00205	AGTTCGCTCTAAGAATGGGC
ABL2	MinLib_00206	GCAAAAGAGGGCCTATCGGC
ABLIM1	MinLib_00207	CTTACATAGATAGTATGACC
ABLIM1	MinLib_00208	TGTTTATTTTACAGCCTACC
ABLIM2	MinLib_00209	GTGAGTAGGAGATCATGTCG
ABLIM2	MinLib_00210	GGGGCGGTCGATGTCATAGA
ABLIM3	MinLib_00211	CCGGGGAGTATATCAGCAAG
ABLIM3	MinLib_00212	ATACATGTCCGACGAGATGC
ABO	MinLib_00213	TGATCAGTGACTTCTGCGAG
ABO	MinLib_00214	AGCCAAAGGTGCTGACACCG
ABR	MinLib_00215	CATCTACAGGATATCGGGCG
ABR	MinLib_00216	CTTCAGGCTCATATCTCGGC
ABRA	MinLib_00217	GCACATTTTCTCCTCCGCGT
ABRA	MinLib_00218	GAATGAGAACAGCATCAGGC
ABRACL	MinLib_00219	GGAAAGTTAAGCGTGAAATT
ABRACL	MinLib_00220	CTCTTAAAGCTGCAAAACGA
ABRAXAS1	MinLib_00221	GGAGGGGGAGAGTACGTCGG
ABRAXAS1	MinLib_00222	GTGTTAATAGCAGAAAAACA
ABRAXAS2	MinLib_00223	TCTGCTGCTGCGTATTGCGC
ABRAXAS2	MinLib_00224	CACATATTCTAAAGCGTGAG
ABT1	MinLib_00225	GACGCGTCCGACCTCGCCAT
ABT1	MinLib_00226	GAGAAGGTTGCGGACGTGCA
ABTB1	MinLib_00227	TGACTACTTCCGAGCCCTGC
ABTB1	MinLib_00228	TGTTGAAGCCGTCAGGACAA
ABTB2	MinLib_00229	CACGCGCATCCACTCCATGA
ABTB2	MinLib_00230	CCGTGGACAGCGGCGACATC
ACAA1	MinLib_00231	TCAATAGACAGTGTTCGTCG
ACAA1	MinLib_00232	TGGCATTTCACGGGAGAAGC
ACAA2	MinLib_00233	CCTTTACTCTACTAACCTGC
ACAA2	MinLib_00234	TAGCAGTGAAGTCTTTCAGA
ACACA	MinLib_00235	AGTTAGAGACGCTATTCCGC
ACACA	MinLib_00236	CAGGCTAGGAGGAATACCTG
ACACB	MinLib_00237	CCGTGGAGCCACATACCGGG
ACACB	MinLib_00238	ATCTCGTGAGTCTACCCGGA
ACAD8	MinLib_00239	TCTCCATGGTACAGAGCGGT
ACAD8	MinLib_00240	GAGATCCTTACGGTCGATGC
ACAD9	MinLib_00241	TCTTTGGCGAAAGCTCGTAC
ACAD9	MinLib_00242	GGAGCGATGCAGCCTCAATC
ACAD10	MinLib_00243	AGAGCGGTGATTTTCGACAT
ACAD10	MinLib_00244	TCCAACTTACTACATCAGGC
ACAD11	MinLib_00245	TCCGATAGCTGTTGCATGGC
ACAD11	MinLib_00246	GATTGGGAGCTGTCAACCAT
ACADL	MinLib_00247	ATGTCCTATATTACAAACCA
ACADL	MinLib_00248	CTCCTCCCAGACAATAGCTG
ACADM	MinLib_00249	AAGATGTGGATAACCAACGG
ACADM	MinLib_00250	CAGCGATGTTCAGATACTAG
ACADS	MinLib_00251	CAGAACCCATGAGTCGCCCT
ACADS	MinLib_00252	TTATCCACCTGGGCTGCAAT
ACADSB	MinLib_00253	ATTTTCGAATGTTAACGGGC
ACADSB	MinLib_00254	TTAGTAGATCGTGATACTCC
ACADVL	MinLib_00255	GCCCGGCGGCCCTATGCCGG
ACADVL	MinLib_00256	TCTCCACCAAACGGGCGTAC
ACAN	MinLib_00257	CAATGACCGCCCCCGTGCGC
ACAN	MinLib_00258	TGATGTGTACTGCTTCGCCG
ACAP1	MinLib_00259	GCTTTGAGGACGGCTCGAGC
ACAP1	MinLib_00260	AAATGCCGACAACGAAGGCG
ACAP2	MinLib_00261	AGATTCCGAAAAGCTGCGCC
ACAP2	MinLib_00262	ACTATAGGATAATCCGACTG
ACAP3	MinLib_00263	GCCACGCTCCCGAGTGTCGG
ACAP3	MinLib_00264	TTTGACGTGGACGCGCCCAG
ACAT1	MinLib_00265	AAGTCTTATGTGTGGACATC
ACAT1	MinLib_00266	GAATATTGCACGAAATGAAC
ACAT2	MinLib_00267	GTACAATCTCTTTGTCAAAA
ACAT2	MinLib_00268	GCAGTCCAGTCAATAGGGAT
ACBD3	MinLib_00269	GTCGCGGCCCGGGCGCCTCA
ACBD3	MinLib_00270	CCAGACACTTGTCCTGAGGT
ACBD4	MinLib_00271	GGTGATCGACACAGTGCCCC
ACBD4	MinLib_00272	TCGCAGCATCTCTTCATAGG
ACBD5	MinLib_00273	AGGAGTTCTGATATAACCTC
ACBD5	MinLib_00274	GACAGCTTTACGTCCAACAA
ACBD6	MinLib_00275	CCTGTATGCCAGGTACAAAC
ACBD6	MinLib_00276	TTAAAAAACTAGATCCAGGT
ACBD7	MinLib_00277	CTTCTTTTGCCAGCGTGTCC
ACBD7	MinLib_00278	CTTTACAAACAAGCAATAGT
ACCS	MinLib_00279	CCTCATCATACTCATCCATG
ACCS	MinLib_00280	GGGGAGTATACATCACCCAG
ACCSL	MinLib_00281	GCATATTAAGCGACTCAGAA
ACCSL	MinLib_00282	AACCGCGACCTATCCATCCG
ACD	MinLib_00283	TTCGGCTTCCGCGGGACAGA
ACD	MinLib_00284	CCCCTGATACGTCCGACGTC
ACE	MinLib_00285	ATATGACCGGACATCCCAGG
ACE	MinLib_00286	CTTTATGATCCGCTTGATAG
ACE2	MinLib_00287	CCTTCCTATATCAGTCCAAT
ACE2	MinLib_00288	CATCTTCAATCAACTGGCCG
ACER1	MinLib_00289	ATATGCTATAGCCACTGCCC
ACER1	MinLib_00290	AGGCGGATGAACTGGGACCT
ACER2	MinLib_00291	GGCACGTCGTAACCGCAGAC
ACER2	MinLib_00292	CCGAGTTCTACAACACGGTG
ACER3	MinLib_00293	TCAGAGTGTTAGAGACGGTC
ACER3	MinLib_00294	CTCTGAACTGCACCGAACAT
ACHE	MinLib_00295	GATCCAGACGAGGACAGGGG
ACHE	MinLib_00296	GAAGCGGTTCCAGAAGGCGC
ACIN1	MinLib_00297	GACACCTGGGGAGGTACAGG
ACIN1	MinLib_00298	GGAGGGCAGTGTTGAAGATG
ACKR1	MinLib_00299	TTTTCAGACCTCTCTTCCGC
ACKR1	MinLib_00300	TGCTGCTAGCTAGGATACCC
ACKR2	MinLib_00301	ACGCAGATTTCGGCGGGCAT
ACKR2	MinLib_00302	AAATCAGGCTATAGAAGACT
ACKR3	MinLib_00303	TGAAGGAGAGCGTGTAGAGC
ACKR3	MinLib_00304	CGGCATGATTGCCAACTCCG
ACKR4	MinLib_00305	ACTAAAGTCCCCAGCCAATC
ACKR4	MinLib_00306	TGTGCTACTTTATCACAGCA
ACLY	MinLib_00307	GACGTAGTCCCCTTCTCGGG
ACLY	MinLib_00308	TCTAGGGGGTGTCAACGAGC
ACMSD	MinLib_00309	CGAGTGGGACCTGAACGCGC
ACMSD	MinLib_00310	GGGGTAGCTCACAACGGTGC
ACO1	MinLib_00311	TGAAGTTAGTATCACGTACC
ACO1	MinLib_00312	AGGCTCACGTAAAGTCCTGC
ACO2	MinLib_00313	TGACGGGCTCTCTCTCCGGT
ACO2	MinLib_00314	AACATTGTTCGCAAACGGTA
ACOD1	MinLib_00315	CCGATTACTGCATTTCGCCA
ACOD1	MinLib_00316	TATGTGAAACACTTCCGTAG
ACOT1	MinLib_00317	AGTAGCGCTCGTGCCGCACC
ACOT1	MinLib_00318	CTCCAGGTCCAGCTCGCCAA
ACOT2	MinLib_00319	GAAGAGTTCGGCGCAGTTCC
ACOT2	MinLib_00320	AGATCATTAGGGTTCCTGCT
ACOT4	MinLib_00321	CTTCTTTTCTTCCAGGTAAA
ACOT4	MinLib_00322	GCTACTGTGCTTATAGTTGA
ACOT6	MinLib_00323	TGTTCCATTGGAAAAGGCGC
ACOT6	MinLib_00324	TTGGCATGGATGATCAAAGC
ACOT7	MinLib_00325	TTTCTCGCAGTATTCCCGGC
ACOT7	MinLib_00326	AAAGGGCACCTTACCACAAC
ACOT8	MinLib_00327	CAAGTGGAGCGGACACGAAC
ACOT8	MinLib_00328	TGGTGGTCAGATCGTGGGCC
ACOT9	MinLib_00329	ATGAGTGGATTTACAAATGC
ACOT9	MinLib_00330	AGGGCTGTAACTATCGATAA
ACOT11	MinLib_00331	CACCAGACGGTCGCCGACCT
ACOT11	MinLib_00332	GTATCCCTCGCCGTCTGCCA
ACOT12	MinLib_00333	TGTTGAAGTTGGAGTTCGCG
ACOT12	MinLib_00334	TTCCGGGGACCATCTACAGT
ACOT13	MinLib_00335	GCTCTGCTATGCACGGAAAG
ACOT13	MinLib_00336	ACGTGGCTGTCAAACCGCCG
ACOX1	MinLib_00337	GGAATTACCGTTGGTGACAT
ACOX1	MinLib_00338	TCGCAGCCAGCGTTATGAGG
ACOX2	MinLib_00339	GTTATAAGGCTGCCATGCGG
ACOX2	MinLib_00340	TGAACCATGTGCGGGTCCCC
ACOX3	MinLib_00341	AAAACTCGGGCAGAACGGTC
ACOX3	MinLib_00342	TGTCCCTCCCGTAGGACGTC
ACOXL	MinLib_00343	GGATGTTTGCAATGACCGAG
ACOXL	MinLib_00344	TGACACGCCGTGTGAAAATG
ACP1	MinLib_00345	GCTGTTTCTGACTGGAACGT
ACP1	MinLib_00346	GTCCAAGGACGGTACCTGCC
ACP2	MinLib_00347	TGGTTAACTGACCAAACCCC
ACP2	MinLib_00348	TCACTGGTGAACGGTCTCCA
ACP4	MinLib_00349	CACGGACTTTGACCGCACGC
ACP4	MinLib_00350	GAACTTCACGGGACTGTCGC
ACP5	MinLib_00351	AGATCTTAGAGTATGCAATC
ACP5	MinLib_00352	TTTCCCGGGCCGTGTGGAAT
ACP6	MinLib_00353	TCGTGTTTCGACACGGGGCT
ACP6	MinLib_00354	GTCGACCGGACACTGGCCAT
ACP7	MinLib_00355	TTATCGCTGTGGCAGTGCGC
ACP7	MinLib_00356	AGAATGCCCCCGTCCACAAA
ACPP	MinLib_00357	TACTTTCAGGTGTTTCGGCA
ACPP	MinLib_00358	ATGGAGCAGCATTATGAACT
ACR	MinLib_00359	CAGCTTGCTGAATTCACGAT
ACR	MinLib_00360	TGTCCGCATCGTCGGCGGGA
ACRBP	MinLib_00361	AGCAACGGTAGTGAGTGAAC
ACRBP	MinLib_00362	GTGGGTTGCACGGAGACGGC
ACRV1	MinLib_00363	TCAAAGGCTGTTCTCCGGAG
ACRV1	MinLib_00364	CCTTTGAGTGAGCTTGAGTC
ACSBG1	MinLib_00365	GGACGACTCGGGCCGATGGG
ACSBG1	MinLib_00366	GTCATAAGCGATGTACTGGC
ACSBG2	MinLib_00367	TCCGACAAGCCTCATAGTAC
ACSBG2	MinLib_00368	CTGGGTAGGGGTTTACCGAA
ACSF2	MinLib_00369	GAAGCGGACACCCTGCAACC
ACSF2	MinLib_00370	CGCATGGTCTCCACGCCCAT
ACSF3	MinLib_00371	CACTCATCCATGACGCCCAC
ACSF3	MinLib_00372	GCGGCCGTGCTGGTCAACCA
ACSL1	MinLib_00373	GGATGCCTACGGCAGTGAAC
ACSL1	MinLib_00374	TTATACGAAGGTTTCCAGAG
ACSL3	MinLib_00375	GGGAACTCGGACCAGGTCGG
ACSL3	MinLib_00376	CTTTCTCACGGATGCCGCAT
ACSL4	MinLib_00377	AATTTGATAGCTGGAATGAC
ACSL4	MinLib_00378	TTAGGATTTCCCTGGTCCCA
ACSL5	MinLib_00379	TCGGCATCTTTGCTCAGAAT
ACSL5	MinLib_00380	ATAACCTTTATGCAAGAGAC
ACSL6	MinLib_00381	TGTTTCACAAGCGGCACGAC
ACSL6	MinLib_00382	TGATGTAGCGGATAGCCCCA
ACSM1	MinLib_00383	GAATGACTATGAAGTACCGG
ACSM1	MinLib_00384	AGACTCACTTAACCAGCGAT
ACSM2A	MinLib_00385	TAGCAACATCCGGTAAACAA
ACSM2A	MinLib_00386	TGTGCTCACTTATGGAACCT
ACSM2B	MinLib_00387	CATCTACAGAACTGCCTCGC
ACSM2B	MinLib_00388	GGTTGGATACTGAACATCTT
ACSM3	MinLib_00389	CGGATATCCACTTGTTCCAC
ACSM3	MinLib_00390	CCTTATCAGTCCATTGGTCC
ACSM4	MinLib_00391	AATGTAGCTTGCATACGAAC
ACSM4	MinLib_00392	TGACCTTAAGACAAAACTCC
ACSM5	MinLib_00393	CTGGCCATCTACTTTACCAG
ACSM5	MinLib_00394	TGTGCCATTGACCCACCAGA
ACSM6	MinLib_00395	GACACGGCAGAGTTTACAAC
ACSM6	MinLib_00396	CTGCCTAGGACGGACTCAGA
ACSS1	MinLib_00397	TGTTTGCGCCCCAGAGAGCA
ACSS1	MinLib_00398	TCTGTTAGCCAAGTGCAAGG
ACSS2	MinLib_00399	TGGGATCATAGGCATGTAGA
ACSS2	MinLib_00400	CAGCAATGTTCTCCGAAAAC
ACSS3	MinLib_00401	CCTCGGTGACCGACCCCGAG
ACSS3	MinLib_00402	GATACGCTGTCATGCTACAC
ACTA1	MinLib_00403	CTCACCGGTGGTCCTGCCGG
ACTA1	MinLib_00404	TCAGGTAGTCGGTGAGATCG
ACTA2	MinLib_00405	CATGTATGTGGCTATCCAGG
ACTA2	MinLib_00406	ATGTCTGGGACGTCCCACAA
ACTB	MinLib_00407	CCTGGGGCGCCCCACGATGG
ACTB	MinLib_00408	CCTTCCCAGGGCGTGATGGT
ACTBL2	MinLib_00409	GTATCCTATCGAGCATGGAG
ACTBL2	MinLib_00410	TATGCCTCAGGACGGACCAC
ACTC1	MinLib_00411	AGTTTACCTGGTGCCGCGGG
ACTC1	MinLib_00412	CTGGGCTTCATCACCTACGT
ACTG1	MinLib_00413	CCGTGTTTCCTTCCATCGTC
ACTG1	MinLib_00414	GTGTCTGGGGCGCCCGACGA
ACTG2	MinLib_00415	GAGGGCGGCCCACAATGGAG
ACTG2	MinLib_00416	GGGAGCCTCTGTGAGCAGGG
ACTL6A	MinLib_00417	GGTGCCTCTGACATGAGAAC
ACTL6A	MinLib_00418	ACTGGGCTGATTTTGGACAG
ACTL6B	MinLib_00419	CGAGCGACTCCGCATCCCTG
ACTL6B	MinLib_00420	AGCACTCCCAGTCCTCGACT
ACTL7A	MinLib_00421	ACGATGATGCCATGTCGCAG
ACTL7A	MinLib_00422	CCACAAGATCTCAACAACGG
ACTL7B	MinLib_00423	CTTGCGGGTGTCGCCAGCGT
ACTL7B	MinLib_00424	TACTGCAAGTGCGGCTACGC
ACTL8	MinLib_00425	TTTAGCTACCCCATCGAGCG
ACTL8	MinLib_00426	GGTGTCTCCGTGATGATCAC
ACTL9	MinLib_00427	GCTGCCACCAAAGACCGGCG
ACTL9	MinLib_00428	CCACGACGATGCCGCTGCGC
ACTL10	MinLib_00429	CCATCTACGCGGGTCACTCG
ACTL10	MinLib_00430	GCACCCTGTCGCGCTACCTG
ACTN1	MinLib_00431	ATAGTCCTTCTGTCGCAGCA
ACTN1	MinLib_00432	GCCGTATTCAGATTTGTGAG
ACTN2	MinLib_00433	TGTGCTTCCGGCGGTAATCC
ACTN2	MinLib_00434	AAAGGCTGCCCAAACCTGAC
ACTN3	MinLib_00435	CAGTGAGCTGGACTACCACG
ACTN3	MinLib_00436	CCATGGCTGGAGAACCGTGT
ACTN4	MinLib_00437	CACGGCCCGGCCCGACGAGA
ACTN4	MinLib_00438	AGGCTGAAACTGCCGCCAAC
ACTR1A	MinLib_00439	AAGCACGTTCGTGTCATGGC
ACTR1A	MinLib_00440	ATCATGCGCATCGACATCGC
ACTR1B	MinLib_00441	TCCGTCCTAACAGTGTCGGG
ACTR1B	MinLib_00442	CTGCTTTTGGTCCGATGAAG
ACTR2	MinLib_00443	TGACTTTGTACGCTCAAGGT
ACTR2	MinLib_00444	GGTGTGCGACAACGGCACCG
ACTR3	MinLib_00445	GTTATATCTCGTCCTGCGAT
ACTR3	MinLib_00446	AGAACGGACGTTGACCGGTA
ACTR3B	MinLib_00447	TTTGAATCATTTAACGTACC
ACTR3B	MinLib_00448	AGGACATGACTCCAAAGACG
ACTR3C	MinLib_00449	TGGGTGAACGTACATTAACG
ACTR3C	MinLib_00450	AGTGGGTGAACGTACATTAA
ACTR5	MinLib_00451	GGGTCGTTCCAAGTCCGCGC
ACTR5	MinLib_00452	GAGCGCAGCATCCAGCGCAG
ACTR6	MinLib_00453	CTGGGGCTCTCAGTGCACAT
ACTR6	MinLib_00454	AGGATGTAAAAGAGTCCAGA
ACTR8	MinLib_00455	GACAAGTGTATGCTGTGTGG
ACTR8	MinLib_00456	GGACAGTTGGCTCCTAAGGG
ACTR10	MinLib_00457	ATATCCACAATCTAGGACCA
ACTR10	MinLib_00458	TGTTGGGGAGCACTACCCCT
ACTRT1	MinLib_00459	TTCTGATTAAGTCTTGCTAA
ACTRT1	MinLib_00460	CTGCCACCGCATGATTAGAC
ACTRT2	MinLib_00461	TTTCTACCTGTCGGACCAGG
ACTRT2	MinLib_00462	AGCGTGGCCTGATCACAGGG
ACTRT3	MinLib_00463	AGCCTGGATGGACATATAGA
ACTRT3	MinLib_00464	AACATTATCGGCCGCGCCAA
ACVR1	MinLib_00465	ATGTCTTTTAGCCTGCCTGC
ACVR1	MinLib_00466	CCATGACTTCTCATCACGGG
ACVR1B	MinLib_00467	GGAGAGACACATCTCACATG
ACVR1B	MinLib_00468	CACTGTGCGCTGGACAAAGA
ACVR1C	MinLib_00469	AGAAATATAGTGACCGTGGC
ACVR1C	MinLib_00470	GCTAACCAATGGAAAAGAGC
ACVR2A	MinLib_00471	AAACCTAGTAATGGAGAAGG
ACVR2A	MinLib_00472	AAGTCTGCAGGCGATACCCA
ACVR2B	MinLib_00473	GGGGGTGGCTCGTACGTGAC
ACVR2B	MinLib_00474	GCCCTTCTTCACGAGCTCGA
ACVRL1	MinLib_00475	AGTGACTGCACCACAGGGAG
ACVRL1	MinLib_00476	GTAGTGCTGGTGCGGGAGGA
ACY1	MinLib_00477	GGGTGCGGGTTACCAGCACT
ACY1	MinLib_00478	CTTCTCACCATAGTCAGGCT
ACY3	MinLib_00479	GGAGGACTTCGCGATTAAGC
ACY3	MinLib_00480	TCATATGGGTCGTCCGGGGT
ACYP1	MinLib_00481	TGAGGGTAAAAAGCTGGGAT
ACYP1	MinLib_00482	TTTTTACCCCCCTTAGGCTG
ACYP2	MinLib_00483	CCCCTGCACTTGGCCTGTCA
ACYP2	MinLib_00484	GCTAGGAAAATAGGAGTGGT
ADA	MinLib_00485	GGTGATCCTACTCACTGGGC
ADA	MinLib_00486	CACAGACTGGTCCCCCAAGG
ADA2	MinLib_00487	CCGAATCAAGTTCCCCACGG
ADA2	MinLib_00488	GCTTAACGCCATCCTTGGCG
ADAD1	MinLib_00489	GCTGCTTTTATAATTGAAAG
ADAD1	MinLib_00490	TTCTTGGAAAGCAACGGCTC
ADAD2	MinLib_00491	AGTTCCGCGCTCACCGAGAA
ADAD2	MinLib_00492	GCCCTCCGCGCGATACGTCG
ADAL	MinLib_00493	GGAGACTGTAAAACTTGCCG
ADAL	MinLib_00494	CCCAGAAGAGAAAATGCTAC
ADAM2	MinLib_00495	TAACTCATTAGCTTCTCCAG
ADAM2	MinLib_00496	CATTCGTCAATCCAATCAAC
ADAM7	MinLib_00497	GATGACCATTTCTGCGATAC
ADAM7	MinLib_00498	ACTCGTCATGCTGCATCCCA
ADAM8	MinLib_00499	AGTCCGGGTACCCCTCTACG
ADAM8	MinLib_00500	CTCCAGCACCCGATGACGCA
ADAM9	MinLib_00501	CATTATCGGGGCTATGTGGA
ADAM9	MinLib_00502	TCGAATTGTGCTAGTTGGAC
ADAM10	MinLib_00503	TCTGCTCCTCTCCTGGGCGG
ADAM10	MinLib_00504	GGATGATTCAGACTGTGCAA
ADAM11	MinLib_00505	CTCGTTCACACCCCCGCCGT
ADAM11	MinLib_00506	GTTCGAGCAGATGCGACAGT
ADAM12	MinLib_00507	TACCGTGTAATTTCGAGCGA
ADAM12	MinLib_00508	CAATGCGCAGCTTGTCAGGT
ADAM15	MinLib_00509	GATTGTGGCTGATCACTCGG
ADAM15	MinLib_00510	TAATTGGGAGATCGTCCTGA
ADAM17	MinLib_00511	TTTTTCTTACCGAATGCTGC
ADAM17	MinLib_00512	CCAATTCATGAGTTGTAACC
ADAM18	MinLib_00513	ATTTACATCATTACAATTGA
ADAM18	MinLib_00514	CGGCAGCATATCCTTGGTAA
ADAM19	MinLib_00515	CTCGAACCCACAGTTTCCCG
ADAM19	MinLib_00516	CTTTTACCACGGCACGGTGA
ADAM20	MinLib_00517	AACATTATCTAGGTCTCCAC
ADAM20	MinLib_00518	AGAGATACATTGTCCACATG
ADAM21	MinLib_00519	GCTGATCCTCCAGGAGTGCA
ADAM21	MinLib_00520	AGTGACTCTGATGTACACGA
ADAM22	MinLib_00521	GCGCTCGACACGCGGGTGCG
ADAM22	MinLib_00522	CAATATAAGCTGCCCCGCTC
ADAM23	MinLib_00523	GTTTCATTCCAATGCGGAGC
ADAM23	MinLib_00524	TATTTTCCGTAGCCATCACG
ADAM28	MinLib_00525	CATACTACTAGTTTGGTGGC
ADAM28	MinLib_00526	TAATATGTTTCCGTGTAGCC
ADAM29	MinLib_00527	AGTTATTCTGGACAAATGGC
ADAM29	MinLib_00528	ACAATTGCACAACTACGGTG
ADAM30	MinLib_00529	ATAGACGACATGTTCAAAAC
ADAM30	MinLib_00530	AATGTGCCCAATCTGATGAC
ADAM32	MinLib_00531	AGTTATTGTCACCCAGATGC
ADAM32	MinLib_00532	GTTGTTATTATAGTACCCCA
ADAM33	MinLib_00533	GGCGCGGCACATGCCCTCGA
ADAM33	MinLib_00534	TTCGGTGCCGAGTCAAGAAC
ADAMDEC1	MinLib_00535	AGTGATCTAGAGATTCGAAT
ADAMDEC1	MinLib_00536	CATTGATCTCTATTTGGTGC
ADAMTS1	MinLib_00537	CTCCTGCGGCGGAATCGGCA
ADAMTS1	MinLib_00538	GCGCCCGAGTGCGTCCGACA
ADAMTS2	MinLib_00539	GGCTGGTCTGATCCGGATGG
ADAMTS2	MinLib_00540	CTTCCCCGGAGGCAACGAGG
ADAMTS3	MinLib_00541	TTATTAGAGTCGGACCTGGA
ADAMTS3	MinLib_00542	CACATTTATATGCACTCCGA
ADAMTS4	MinLib_00543	TGGCAGGACTCTTCCGGCGT
ADAMTS4	MinLib_00544	GACTCCGGTGTGCAGGTCGA
ADAMTS5	MinLib_00545	CTGCACGTCTACACCCGCGA
ADAMTS5	MinLib_00546	ATGGCGCGGTTGTATGGCCG
ADAMTS6	MinLib_00547	GTTCAATGTCTTTGCGGCCA
ADAMTS6	MinLib_00548	GGCGGGAGGTTGCTCCATAC
ADAMTS7	MinLib_00549	CCCCCCGCGTCGACTCGAAC
ADAMTS7	MinLib_00550	CCGGCTTTGTGAGCGAGACG
ADAMTS8	MinLib_00551	CTTCTACGGGGCCGACCTGC
ADAMTS8	MinLib_00552	TGCTCCGTGATCGAGGATGA
ADAMTS9	MinLib_00553	TGGAGCGATAAATCCGGCAT
ADAMTS9	MinLib_00554	GATTCACCCCGGGCGTCCCG
ADAMTS10	MinLib_00555	TACAAGTGGAAAACGTACCG
ADAMTS10	MinLib_00556	AGAAGTTGAAGCCTTCCGCT
ADAMTS12	MinLib_00557	ACCCGCACATCGTTTACAGG
ADAMTS12	MinLib_00558	ACAGCCACGTCGTGATGAAC
ADAMTS13	MinLib_00559	GTTGCGACATGAACTCCAGC
ADAMTS13	MinLib_00560	GATGGTAACCGGCAGGTGCG
ADAMTS14	MinLib_00561	ACATGTGGTGTACCGCCGGG
ADAMTS14	MinLib_00562	AGGGGTTCCCGCGCTCGATC
ADAMTS15	MinLib_00563	CGTGTCTATCCCGCGGTACG
ADAMTS15	MinLib_00564	GCCCAATGCTAGCGCGCCGG
ADAMTS16	MinLib_00565	TGGATCTCTTGTACAGTACG
ADAMTS16	MinLib_00566	CGTGCTCACGATACTCAACA
ADAMTS17	MinLib_00567	GTTTCAGTGGTGCCGCGCGG
ADAMTS17	MinLib_00568	TTACGGGACGTTGTCGTAGC
ADAMTS18	MinLib_00569	ACTTCGACCAGGCGGACCAC
ADAMTS18	MinLib_00570	GGCGCCAGCGGATTAAATGA
ADAMTS19	MinLib_00571	GCCGATCAGAGTCCCGGCTC
ADAMTS19	MinLib_00572	GCGCACCTCGCGTGAGCTGC
ADAMTS20	MinLib_00573	GAAAGGATGCATCGGCGGTC
ADAMTS20	MinLib_00574	AAGCGATAGTGGGTTCGGAA
ADAMTSL1	MinLib_00575	AGGTGCTAGTTCAACAACCA
ADAMTSL1	MinLib_00576	TATACTGCCCTCGGACCAGC
ADAMTSL2	MinLib_00577	GCGATAGTTGCCCGTCACGT
ADAMTSL2	MinLib_00578	AGCACCCCGTCACAGCCGAT
ADAMTSL3	MinLib_00579	ACTTACGACTGGGAGTACGC
ADAMTSL3	MinLib_00580	GGTCATCATAGCGATAAGTG
ADAMTSL4	MinLib_00581	GAACGGGGGGGACTCCTCAC
ADAMTSL4	MinLib_00582	GGGAAGCGGGACCTCGAAGT
ADAMTSL5	MinLib_00583	CAGCGCGTGTTTCGTGACGC
ADAMTSL5	MinLib_00584	TCCTTCACCCTTTAGAGCGC
ADAP1	MinLib_00585	CCGGGCCAAGTACGAGCGAC
ADAP1	MinLib_00586	GGTGGCCGATCTTGGCCGGC
ADAP2	MinLib_00587	GCTGCTTAAGGTAACCGAGA
ADAP2	MinLib_00588	TCGAGCTAAGTATGAGAGAC
ADAR	MinLib_00589	ATATTCTAACAGCCCGCTGA
ADAR	MinLib_00590	TTCTTGTAGGGTGAACACCG
ADARB1	MinLib_00591	GCACTTTTCTGCGAGCGTGA
ADARB1	MinLib_00592	CACGGGATTCTTCCCACTCG
ADARB2	MinLib_00593	GGGGAAATCGGCCTGGTCGG
ADARB2	MinLib_00594	CACGGGGTTGCGCTCGCCCG
ADAT1	MinLib_00595	ATACTTACAGGGTGTATGGC
ADAT1	MinLib_00596	ACCTTGCACCGGCTTATCAG
ADAT2	MinLib_00597	GACAGCCATATACAACCAGC
ADAT2	MinLib_00598	TTCTGTCTTATAAATCCCGC
ADAT3	MinLib_00599	GGGCTGCCGGCATCGCGGCT
ADAT3	MinLib_00600	CATGGCGGCGCGCTCCTGCG
ADCK1	MinLib_00601	GACTTTGGCGCTGTCAGGGT
ADCK1	MinLib_00602	GGTGCGGGCTCAGAGCTCGA
ADCK2	MinLib_00603	CCGAGTGCCCTCGCGATGCC
ADCK2	MinLib_00604	CCTCCGAAAACAGATCGCGC
ADCK5	MinLib_00605	TAGCGGGCTCCGAGGAGCAG
ADCK5	MinLib_00606	CCATGACATAGCGGGCTCCG
ADCY1	MinLib_00607	GAATCTTGATGCGGCGACAG
ADCY1	MinLib_00608	TGCTCGTGGTAACCAACGTC
ADCY2	MinLib_00609	ATATCGCAAAGAAAATCGCC
ADCY2	MinLib_00610	GTACCGGGTCATGCGGACCG
ADCY3	MinLib_00611	GGATCTTAATCCGCAGCTGG
ADCY3	MinLib_00612	CACGCGGCTAGTGACACGGT
ADCY4	MinLib_00613	CATCTAGTCCCCGGGGGGTA
ADCY4	MinLib_00614	GATCGTGCTCTGTGCGCTCG
ADCY5	MinLib_00615	CCGAAGCCTATCAATGCTCC
ADCY5	MinLib_00616	CCATGGCAACATGACGGGGA
ADCY6	MinLib_00617	ACGGCAGCCCGCATGCGGAT
ADCY6	MinLib_00618	CCGGAGGCAGCTCATATAGC
ADCY7	MinLib_00619	TCTTCACGCAGTTCCGGGCG
ADCY7	MinLib_00620	CCGTAGCCGGGTGCACATCA
ADCY8	MinLib_00621	TCCATCGCTATGAGAACGTC
ADCY8	MinLib_00622	CGTAGCCTATGCCGTCGCCC
ADCY9	MinLib_00623	CGCATACCGGAACCGGCGCT
ADCY9	MinLib_00624	TGTACGCCCGGCATTACGCG
ADCY10	MinLib_00625	CCTGTTCTTTATTACGGCCC
ADCY10	MinLib_00626	CACCGCAGGACTTACTGAAC
ADCYAP1	MinLib_00627	CCCGTTAGAGATGTCGCCCA
ADCYAP1	MinLib_00628	GCCGCCTGGTACCGCCCGGC
ADCYAP1R1	MinLib_00629	GTGTTGGAAGCCCGCCCATG
ADCYAP1R1	MinLib_00630	GTGAAGGCCCTCTACACGGT
ADD1	MinLib_00631	GACCAGAGTGAACTCCGAGC
ADD1	MinLib_00632	TTTGGAAAAGGTTCGAACTC
ADD2	MinLib_00633	CGTTCTGCTCACCGTGACAT
ADD2	MinLib_00634	GTCATTGATAGGCGTCATCA
ADD3	MinLib_00635	GTCTACAAGTCTGTACAGGC
ADD3	MinLib_00636	GTTGAATAGATTGCAGCATG
ADGB	MinLib_00637	TCAGTGAAATCTATGCAGTG
ADGB	MinLib_00638	CAACTTATGAATTTGAACTG
ADGRA1	MinLib_00639	GGTTTTACCTCGTCAGCGGA
ADGRA1	MinLib_00640	CTTGGTGCGATTGATGCCGC
ADGRA2	MinLib_00641	TCCCGCCGGTGTGACCGTGC
ADGRA2	MinLib_00642	GTTGTTGGCAACACGCTCGG
ADGRA3	MinLib_00643	GCTACCTACCGGCTAGCCGG
ADGRA3	MinLib_00644	ATCTGAACTATACACCCAGG
ADGRB1	MinLib_00645	CGCTACGCAACCCGGACCCG
ADGRB1	MinLib_00646	GCGTGCGATCCCGAAAGCCA
ADGRB2	MinLib_00647	CCCACTATAGTAGGTGCGCC
ADGRB2	MinLib_00648	CCCAAGGCGTGGCGTACTGG
ADGRB3	MinLib_00649	GTCTTGCACGCAGGTGAATC
ADGRB3	MinLib_00650	AGTCTGCAATCTTACCAGGG
ADGRD1	MinLib_00651	CGCGGGACAATTCCATGACA
ADGRD1	MinLib_00652	TCACGCTTCTCTATTACGGC
ADGRD2	MinLib_00653	AAGGTGGCTGCACGGAGCAG
ADGRD2	MinLib_00654	AGGGTTCCTTGATTCACCTG
ADGRE1	MinLib_00655	GTTGGACTTGGTAGCCAAGG
ADGRE1	MinLib_00656	TGCTTAAACAAATATCCACG
ADGRE2	MinLib_00657	TGGAATCAGGCACAGAAATC
ADGRE2	MinLib_00658	CCAGAGCATCTTACAGGCGC
ADGRE3	MinLib_00659	GCTGTGTGTTACAATGTCGA
ADGRE3	MinLib_00660	TACCACTATTCTCCGGGATG
ADGRE5	MinLib_00661	GCTATGAGGTGCCGGACAGG
ADGRE5	MinLib_00662	CAATGTCGTCATGTTCTGGA
ADGRF1	MinLib_00663	GCAGCTGATATTCTTCGACT
ADGRF1	MinLib_00664	GGTAGCAGTTCTGGGGATCA
ADGRF2	MinLib_00665	CAGACACTCAGGGAAATATG
ADGRF2	MinLib_00666	AATTACACAAGACAGATCTG
ADGRF3	MinLib_00667	GCCCTGCGTACCCTGGATGA
ADGRF3	MinLib_00668	GCTGAGCACCATGAAATACG
ADGRF4	MinLib_00669	AAATGGTCTGGTGCTATCAG
ADGRF4	MinLib_00670	AGTGATGCAGGCATAATCAA
ADGRF5	MinLib_00671	ACGATAGTCTGCAGACCTGC
ADGRF5	MinLib_00672	GGTCTTGTAGGACCTATAGA
ADGRG1	MinLib_00673	TGACAGAAGTGGCTAACAGC
ADGRG1	MinLib_00674	CAGCATGTCGGTTCCAGTAG
ADGRG2	MinLib_00675	GGTAGTGTTGACATTCGCAG
ADGRG2	MinLib_00676	AGAGTAAAGATTCGACCAAT
ADGRG3	MinLib_00677	GTGGTTGTAGGTTCCGAGGC
ADGRG3	MinLib_00678	CGGCGTGTTGAACAATCGCC
ADGRG4	MinLib_00679	TTAGTTGGGAAGAAGACGTC
ADGRG4	MinLib_00680	TATTACTAATAACGCCCTCC
ADGRG5	MinLib_00681	TGACCAGTGCCACTCTGAAG
ADGRG5	MinLib_00682	TGCTCTGTACGACAGCCCTC
ADGRG6	MinLib_00683	TCTGAATGATATAACCGGTG
ADGRG6	MinLib_00684	GGACAAAACCACTCGGCAGT
ADGRG7	MinLib_00685	GGAATTTGTCAGCGAAGGAC
ADGRG7	MinLib_00686	TGACATGGTCTTTAGTCCAA
ADGRL1	MinLib_00687	CGTACAGCTGGTTGTCGCGA
ADGRL1	MinLib_00688	CATCCACGTACACGGAACGC
ADGRL2	MinLib_00689	TAATTTTGAAGGCATCGGGG
ADGRL2	MinLib_00690	GACTAGAATTAAGAGTGGCG
ADGRL3	MinLib_00691	GATTTGCCTCCCCATCGGTA
ADGRL3	MinLib_00692	TACGAGTGATCAGCTGCGTG
ADGRL4	MinLib_00693	TATTATTGTATGTGTGTACC
ADGRL4	MinLib_00694	TCAAGTTCATATAATGTGGG
ADGRV1	MinLib_00695	ATTCAAATACGCCATGAGCG
ADGRV1	MinLib_00696	TTGTACTTTACCGGACTAGA
ADH1A	MinLib_00697	TTATGGGCTGTAAAGCAGCT
ADH1A	MinLib_00698	TCACCTTAATACGAACTTCA
ADH1B	MinLib_00699	GTCTGCAGTTAACGTTGCCA
ADH1B	MinLib_00700	CCAGGTTGCCACTAACCACG
ADH1C	MinLib_00701	TGAAAACATAGGTCACCCCA
ADH1C	MinLib_00702	CACCTTCTCCCAGTACACAG
ADH4	MinLib_00703	GGTTTGACGTTGGTCACTCC
ADH4	MinLib_00704	CTACATAGAGGTGCATAAAG
ADH5	MinLib_00705	GTGCTCATTGAGATGACCGA
ADH5	MinLib_00706	TTTAGAGTCACTCAAGGGAA
ADH6	MinLib_00707	AGTGTTGGGGAGTAAACACT
ADH6	MinLib_00708	GATTGCAGCACCAAACCCAG
ADH7	MinLib_00709	AATGCTTGTCGCAACCCAGA
ADH7	MinLib_00710	TCAAACAGTATTACTGGTCG
ADHFE1	MinLib_00711	TGTCGGTGGTGGCTCTACCA
ADHFE1	MinLib_00712	GCCACTGTTGGCGACCACTC
ADI1	MinLib_00713	GGCGGCTCGGGGTGCTCTAC
ADI1	MinLib_00714	TGGTAGTTTATCTTTGCATA
ADIG	MinLib_00715	TGCTGTTGTTATTGATCATC
ADIG	MinLib_00716	TCAGCTGGGCCTTTGCTCCA
ADIPOQ	MinLib_00717	AAGATCTTGGTAAAGCGAAT
ADIPOQ	MinLib_00718	TGGATTCCCGGAAAGCCTCG
ADIPOR1	MinLib_00719	GCTCTTGAAGCAAGCCCGAA
ADIPOR1	MinLib_00720	AAATCACTCACCAAGCAGAT
ADIPOR2	MinLib_00721	GAGGCCGGTGTCCATGCAAG
ADIPOR2	MinLib_00722	CATGATGGGCTTGTAAGAGA
ADIRF	MinLib_00723	GGTCTTGGCCAGCTGGTCCA
ADIRF	MinLib_00724	AGCTCAGCAAGTGGTGGACC
ADK	MinLib_00725	TTCAAAGTCGAATATCATGC
ADK	MinLib_00726	ACTTGTGCTGCATGCATCAC
ADM	MinLib_00727	AATAAGTGGGCTCTGAGTCG
ADM	MinLib_00728	GGCCGAATAAGGGTCTGGGC
ADM2	MinLib_00729	CTCGGGCCCCCGAAGACACT
ADM2	MinLib_00730	AGCTTCCAGACCACAGGTCG
ADM5	MinLib_00731	AGGATTCCGGCCTGCAGCGA
ADM5	MinLib_00732	ATATGATCTCCGCCAGGCGG
ADNP	MinLib_00733	AGCATCAAGGGTTTGGATCG
ADNP	MinLib_00734	TTCTCGGGCATTCGAGCCTA
ADNP2	MinLib_00735	TAGTTCTGGACTTTCCGGAC
ADNP2	MinLib_00736	CCGTCACGGGTTCTTCCCCC
ADO	MinLib_00737	CGATGTTCAAGTCCTCGGCG
ADO	MinLib_00738	CGTCGCGATCGGAAGCGCCG
ADORA1	MinLib_00739	ACAATCTGAGTGCGGTGGAG
ADORA1	MinLib_00740	GCGCTGTGGACTCACCGGAG
ADORA2A	MinLib_00741	AGCGCAGAACCCGGTGCTGA
ADORA2A	MinLib_00742	GCGGCGGCCGACATCGCAGT
ADORA2B	MinLib_00743	TCGGATTGACTCCATTCCTG
ADORA2B	MinLib_00744	CAGGTATCTGTCGACTGCCA
ADORA3	MinLib_00745	ACATGGGGGTCAATCCCACC
ADORA3	MinLib_00746	CATCCAGCGGGACTTTGCCA
ADPGK	MinLib_00747	CCGCACGATAAGCGCGTCCC
ADPGK	MinLib_00748	GTTCTTCTTTGCGGTCCAGT
ADPRH	MinLib_00749	GGCTTGGATGCCCTAGACGT
ADPRH	MinLib_00750	GGAGAAGATACACCGGCAGT
ADPRHL1	MinLib_00751	TTTGTGTCGTTCGCCGCACA
ADPRHL1	MinLib_00752	CACACACCGTTCAATGAAAA
ADPRHL2	MinLib_00753	GGCCGAGAGCCGGGCAAACT
ADPRHL2	MinLib_00754	CTGGACACTGCTATAGGCCA
ADPRM	MinLib_00755	ATGTCTGTAGTATCGCCGCC
ADPRM	MinLib_00756	TTGTTATGGACATGTTCAAG
ADRA1A	MinLib_00757	GTCGGTGACAGGCTACGGAG
ADRA1A	MinLib_00758	CCATTGGACCCCTGTTCGGC
ADRA1B	MinLib_00759	ATGACTAGAATGACCGCCAG
ADRA1B	MinLib_00760	CCATTCCAAGAACTTTCACG
ADRA1D	MinLib_00761	TACCGCAGAAGCGCTCGTCA
ADRA1D	MinLib_00762	TGCGCGCGACCACGTACACG
ADRA2A	MinLib_00763	GAGCGCGCGGCTCGTGAACA
ADRA2A	MinLib_00764	CCGCTACTGGTCCATCACAC
ADRA2B	MinLib_00765	GGTTGCTGCGTTTGGCGATC
ADRA2B	MinLib_00766	AAGCCCCACCATGGTCGGGT
ADRA2C	MinLib_00767	CGGGGTTGCCAATGCCTCGG
ADRA2C	MinLib_00768	CCACGATGGTGGCCTTGACG
ADRB1	MinLib_00769	CTGCGACTTCGTCACCAACC
ADRB1	MinLib_00770	ACGAAGGCCATGATGCACAG
ADRB2	MinLib_00771	AAGAATATGGGCGGCCCCAA
ADRB2	MinLib_00772	GATCCACTGCGATCACGCAC
ADRB3	MinLib_00773	CATCGAAACCCTGTGCGCCC
ADRB3	MinLib_00774	CAGCGAAGTCACGAACACGT
ADRM1	MinLib_00775	CCAGTTCGGTCTGCCTGCAG
ADRM1	MinLib_00776	GGAGTCGCTGCCGCAGACCG
ADSL	MinLib_00777	CCTGCGCTTCCGGGGAGTAA
ADSL	MinLib_00778	GGTATAAATTCCGGACATGG
ADSS1	MinLib_00779	AGTGGGAAACGTACCAAGGT
ADSS1	MinLib_00780	AGTATAGGCACCACCAAGAA
ADSS2	MinLib_00781	GTTCGCCGAGACCTACCCGG
ADSS2	MinLib_00782	GTAGGTCTCGGCGAACGCCA
ADTRP	MinLib_00783	TTGAAACTTACCGTGGATAC
ADTRP	MinLib_00784	GATCTCGATTGTAGAGAAAG
AEBP1	MinLib_00785	TGTGAACCGGGTAGTCCTCC
AEBP1	MinLib_00786	ACTACAATGACCAGATCGAG
AEBP2	MinLib_00787	ATCCGTTCCATACATGTAGA
AEBP2	MinLib_00788	AGTTGAAGCAAGCCTGGCAC
AEN	MinLib_00789	CATAGGTCGTATCCCGGGTC
AEN	MinLib_00790	TGTCGCTGCCCCGAAAGGGG
AFAP1	MinLib_00791	CGAGCTGAAGATTACTCAGC
AFAP1	MinLib_00792	ATAATAACCTTCTGGGAGGG
AFAP1L1	MinLib_00793	GACCTCAGATTCTGACAGCG
AFAP1L1	MinLib_00794	GACTCACGTTTCTCAGGCGT
AFAP1L2	MinLib_00795	GTTAAAGCGCTGGGCATCCG
AFAP1L2	MinLib_00796	TCCCATACTCTGAAGCCGAC
AFDN	MinLib_00797	GACGCAGAAACCTACGTGGA
AFDN	MinLib_00798	AGATGTAATCGAAACGCTCG
AFF1	MinLib_00799	GAACACGGTACCTCCGGAGC
AFF1	MinLib_00800	TGTCGATAGTCCTCCGGCAG
AFF2	MinLib_00801	TTACTTTGTAAGGTGAATCC
AFF2	MinLib_00802	ACAGTGTCTCAAAGGACAAT
AFF3	MinLib_00803	GGCTGGGCTGGCAAACGTCG
AFF3	MinLib_00804	CTCGGTCTCCGAGTCAGATC
AFF4	MinLib_00805	GTATGAATAGCCGTTAGAGG
AFF4	MinLib_00806	GAAACGAGTTCCGCTACTCC
AFG1L	MinLib_00807	CAACATCTCCATAAACATAC
AFG1L	MinLib_00808	TATGATTTAGCCATGAATCC
AFG3L2	MinLib_00809	AGATCCACTAACGGTGATGA
AFG3L2	MinLib_00810	AAGGCGATGATGAGCACCGT
AFM	MinLib_00811	TGTGCAGTGCATCCGTGACA
AFM	MinLib_00812	GTTATATTACTTCGCAAAGA
AFMID	MinLib_00813	GCCGTAAGCCACTATTACCA
AFMID	MinLib_00814	AACCTTCAGACGACTCGTCG
AFP	MinLib_00815	TGGAAAAGTGGGATCGATGC
AFP	MinLib_00816	GAAGACTGTTCATCTCCAGT
AFTPH	MinLib_00817	ACCAGATTATACTCGTCCCA
AFTPH	MinLib_00818	AGCTACTTCCATTGATGGCA
AGA	MinLib_00819	ACACTTTTAGTAGGAGAGTC
AGA	MinLib_00820	TTTAAGAATGCAACCGAAGC
AGAP1	MinLib_00821	CCATAAGTTCTGCTAACCCG
AGAP1	MinLib_00822	TGTAGTAGTGGTAAACGGTC
AGAP2	MinLib_00823	CTCCCCGCAAGTTCTCAGGC
AGAP2	MinLib_00824	CATGTCCGCGCACAGAGCTC
AGAP3	MinLib_00825	TGGTGCACCGCTATCTGACG
AGAP3	MinLib_00826	CCTTAGGCCACGAATGGCGG
AGAP5	MinLib_00827	CATGCACCACATTCGTGACC
AGAP5	MinLib_00828	GGTGACCGTTGAAGTTGGTG
AGAP6	MinLib_00829	GATGGCTCTACCGCTCCCGA
AGAP6	MinLib_00830	ATAATAGGTGAGCATGCCAT
AGAP9	MinLib_00831	TAACTCTTCTGCCAATCCAG
AGAP9	MinLib_00832	GATGGGTGCACAGGCTGATG
AGBL1	MinLib_00833	TTTTCGTTCCAACATAGGCT
AGBL1	MinLib_00834	GCCTACGTGCAGATCCGACG
AGBL2	MinLib_00835	AGCCCTTCTACTGTCTCACG
AGBL2	MinLib_00836	AGTGTAGAGGTCAGTTCGCA
AGBL3	MinLib_00837	CAAGTCACTAATATGCGAGC
AGBL3	MinLib_00838	ATAGTATCTGTGTAGTCCGG
AGBL4	MinLib_00839	GTAATCCACGCTTCCGAGTC
AGBL4	MinLib_00840	GTATGATCTGTTCATTAGGC
AGBL5	MinLib_00841	CCCGGGGATCATCAGGTCGG
AGBL5	MinLib_00842	ATCGTTTCGTGGAGGGCCGT
AGER	MinLib_00843	CAAGAAACCACCCCAGCGGC
AGER	MinLib_00844	CACGAGCCACACTGTCCCAG
AGFG1	MinLib_00845	GCCGACCGTCATGTTAACGT
AGFG1	MinLib_00846	AAAGTTTCAACGAACAAAGC
AGFG2	MinLib_00847	CCAGCGCGGGGTCACCTACG
AGFG2	MinLib_00848	GATCACCCAGAAGTGTCCGA
AGGF1	MinLib_00849	TTTGTGCTAGAAGTCGGATA
AGGF1	MinLib_00850	TGAACATACAAGCTGCAATG
AGK	MinLib_00851	TGTTCTTCGACGAACAGATG
AGK	MinLib_00852	GCCAGATAAATGTAAAATCG
AGL	MinLib_00853	ACGCTATGGGAATAAACCAG
AGL	MinLib_00854	GGCAGATTAGTTTACCGATA
AGMAT	MinLib_00855	GACAGTCAATCCTAGCACGG
AGMAT	MinLib_00856	CGCCTAGGTCTGCAACCATG
AGMO	MinLib_00857	GCTTTAACGTCAATCTCAGC
AGMO	MinLib_00858	AAAGCATCATCCAGGCGACC
AGO1	MinLib_00859	GAGGTGACAATCCCTGGGGA
AGO1	MinLib_00860	AACGCGCTGAGAGTCCGTGA
AGO2	MinLib_00861	ATCGTCTCAAAAGGGACGCT
AGO2	MinLib_00862	CCCATGTTTACAAGTCGGAC
AGO3	MinLib_00863	ACTTTACCCGTCCTCCATAC
AGO3	MinLib_00864	GTTAGAAAACGGCCAAACTG
AGO4	MinLib_00865	GCACCAATGCTGCAATATGG
AGO4	MinLib_00866	GAGGTGACTCTTCCAGGCGA
AGPAT1	MinLib_00867	CCTCCACTCGGATCCCGTAC
AGPAT1	MinLib_00868	CTCGACGTTGCGTCCTCGCA
AGPAT2	MinLib_00869	GCGATCTGCACGCAGCGCTC
AGPAT2	MinLib_00870	GGCCTCATCATGTACCTCGG
AGPAT3	MinLib_00871	TGTACTCGGGGTAGTCCGAC
AGPAT3	MinLib_00872	AGTACCACGTCCAGCCGATG
AGPAT4	MinLib_00873	CATACTTGAGGTAGGCGCGC
AGPAT4	MinLib_00874	ACAGCCCAAAGCGTTCGGAC
AGPAT5	MinLib_00875	CGCCCGCTTCTACCAAGCGC
AGPAT5	MinLib_00876	GTGCGCTACGTGCTGAAAGA
AGPS	MinLib_00877	GATGGTGCCCGACTCCTGCG
AGPS	MinLib_00878	GTACCAATGAGTGCAAAGCG
AGR2	MinLib_00879	ATGTCTGAGTCCAGATGAGT
AGR2	MinLib_00880	AAGTGATGAATAATCATCAA
AGR3	MinLib_00881	AATGGTTATTCATCACCTGG
AGR3	MinLib_00882	AGGTGATAAATTCTTATCAG
AGRN	MinLib_00883	CTGTGTCATGGGCCGATCGG
AGRN	MinLib_00884	GATCTCCCGCCCGAGGGTAC
AGRP	MinLib_00885	TCTTCTTCAGTGGGGCCCGC
AGRP	MinLib_00886	GGCCTTCTGATGCCCTCCAT
AGT	MinLib_00887	CTGTGAAGTCCAGAGAGCGT
AGT	MinLib_00888	GGAAGGGGTGTATGTACACC
AGTPBP1	MinLib_00889	TGTTGTTCCTACGGCAGGCG
AGTPBP1	MinLib_00890	ATTGGCACCGCCATGATAAC
AGTR1	MinLib_00891	CTACAAGCATTGTGCGTCGA
AGTR1	MinLib_00892	ACACAGCTATGGAATACCGC
AGTR2	MinLib_00893	ACTATATAAGATGCTTGCCA
AGTR2	MinLib_00894	GAATAATAGGTTGCCCATAG
AGTRAP	MinLib_00895	GCAGTTTCTGGGTGGCTTGC
AGTRAP	MinLib_00896	GCGTGTGGGCTGTGGCTCAG
AGXT	MinLib_00897	CCGAGTGCACCCGATGACCA
AGXT	MinLib_00898	CATCGGGGAGCGCATAGGTA
AGXT2	MinLib_00899	CTTTCAGGCATGAAGTCACA
AGXT2	MinLib_00900	CAAGGGCCACGAAAAACATC
AHCTF1	MinLib_00901	CACAAGTAACAGCAATTCCG
AHCTF1	MinLib_00902	AGGGAGGAAGGCGTGAATGA
AHCY	MinLib_00903	GTATGCCTGGAAGGGCGAAA
AHCY	MinLib_00904	GGGTCTGCTCAATGCACCAC
AHCYL1	MinLib_00905	GACCGCTGTGTGAACATGGA
AHCYL1	MinLib_00906	AACGTGTTTAAGAAGATCCG
AHCYL2	MinLib_00907	CTGATGATGAGACATCGCCC
AHCYL2	MinLib_00908	TTTGGCTGGAGCCAAAATCG
AHDC1	MinLib_00909	GGCCGAGTACTCAGACGTCC
AHDC1	MinLib_00910	TGGCCTATCAGTGCGCCGCA
AHI1	MinLib_00911	GCTTCTAATAGTGTCGGGCT
AHI1	MinLib_00912	ACAACACTTAATGGGGATCG
AHNAK	MinLib_00913	CCACCCCAGTGCGGGCCGCA
AHNAK	MinLib_00914	CACCATGGGGCACCACACGG
AHNAK2	MinLib_00915	TGTCTACGAATACACGACTG
AHNAK2	MinLib_00916	CTTGCTTGACGAAGATCCCC
AHR	MinLib_00917	CCTACGCCAGTCGCAAGCGG
AHR	MinLib_00918	GCAAACAAAGCCAACTGAGG
AHRR	MinLib_00919	CAGTTCCGATTCGCACAGAC
AHRR	MinLib_00920	CATTTTCATCTCCGCTGCGG
AHSA1	MinLib_00921	AGCGTCAAACTAAACTGGAC
AHSA1	MinLib_00922	AAATCTCGTGGCCTTAATGA
AHSG	MinLib_00923	CCCGCTGAACGACACCAGGG
AHSG	MinLib_00924	TGAGATTGAAATAGACACCC
AHSP	MinLib_00925	ACAAGGCTCTGCAGGAGCTT
AHSP	MinLib_00926	CATCAACTATTACAGGCAGC
AICDA	MinLib_00927	GGGGTTCCCTCGCAGAAAGT
AICDA	MinLib_00928	CTTTGGTTATCTTCGCAATA
AIDA	MinLib_00929	TTCTTTTACCTTAATGGGAC
AIDA	MinLib_00930	ATTCCCCTGCAGAAAACCAT
AIF1	MinLib_00931	GGAGAGGTGTCCAGTGGCTC
AIF1	MinLib_00932	CATGTCCCTGAAACGAATGC
AIF1L	MinLib_00933	CATGTTCACAAAGTCTCGGT
AIF1L	MinLib_00934	GTGATTTCCAGAGAAGTACA
AIFM1	MinLib_00935	CTTGTAGCTCTGCATTTACC
AIFM1	MinLib_00936	TTATCAAGCTGAAAGACGGC
AIFM2	MinLib_00937	CACTCTCATTCACTCCCAAG
AIFM2	MinLib_00938	CTTCCGGCAGGGGCTAGTAG
AIFM3	MinLib_00939	GGGGCAGCGCACCCGACCAC
AIFM3	MinLib_00940	TACGGCGCACCCCTGGTGAA
AIG1	MinLib_00941	CCTCACACCAGACCTACGGA
AIG1	MinLib_00942	TTACCAGATCAATGAACGTC
AIM2	MinLib_00943	CCTTATCCTACCTTAACATG
AIM2	MinLib_00944	CAGCAGGAATCTATCAGAGA
AIMP1	MinLib_00945	GCCAATAGATGTTTCCCGTC
AIMP1	MinLib_00946	ATGTCGGAGAAATAGCCCCA
AIMP2	MinLib_00947	CAGACGATGTGCCCCATCGA
AIMP2	MinLib_00948	GTTCTCCAAAGCACTTGAGA
AIP	MinLib_00949	GCATGTGGTCCTGTACCCGC
AIP	MinLib_00950	CAACACCGCAGCAGTGCCGC
AIPL1	MinLib_00951	AGTCATTGACGACAGTCGGC
AIPL1	MinLib_00952	ATGTTCGCCTACCACACGCT
AIRE	MinLib_00953	TCAGGACCCACACACAGTAG
AIRE	MinLib_00954	TGTAGAACTCCCCGCCAACC
AJAP1	MinLib_00955	CCCGTGGATCCGCTCCACTC
AJAP1	MinLib_00956	CAGAGACTGAGTTCATCGCC
AJM1	MinLib_00957	GTACCGCGAGCGTGACGTCC
AJM1	MinLib_00958	ATCCGCACAGTATGAGTCGC
AJUBA	MinLib_00959	GGGGAGGATGGGTTGGCCAC
AJUBA	MinLib_00960	AAAGTGATAATCCCGGTCCA
AK1	MinLib_00961	GATTGATGGCTACCCGCGGG
AK1	MinLib_00962	ACCCAGCGGCTCTTGAAACG
AK2	MinLib_00963	GTGAGGCAGGCAGAAATGGT
AK2	MinLib_00964	GTCCCTTTACCGGCCCCGGG
AK3	MinLib_00965	AATGTTATAGACTCGGCCAC
AK3	MinLib_00966	TTATAGACTCGGCCACTGGC
AK4	MinLib_00967	GAGAACATCAAGGCCAGCAC
AK4	MinLib_00968	ATTCTTACATGTACATGAGG
AK5	MinLib_00969	AGCCGGTCATACCGCCGATA
AK5	MinLib_00970	CAGGAATACCACCAAATCGG
AK6	MinLib_00971	TTGTCTTACAGGTACACCAG
AK6	MinLib_00972	CTTGTCTTACAGGTACACCA
AK7	MinLib_00973	CCCGCGGCCTGACTTTGCGG
AK7	MinLib_00974	GGACTCCAGTATGGAGCGGA
AK8	MinLib_00975	CGTTGTCTCTATGCAAGTGC
AK8	MinLib_00976	ATATTAGGTCCACCCGCCTC
AK9	MinLib_00977	CATATACAGTAGAGACCAGT
AK9	MinLib_00978	ATTAGCCCGTTACATAACAC
AKAIN1	MinLib_00979	AGCTGTGCAGCAAGTCTCCC
AKAIN1	MinLib_00980	TTCTCTGCGCTGACTCTCCT
AKAP1	MinLib_00981	CTGGAGCTAGCCCTGACAGG
AKAP1	MinLib_00982	GAAGAGCAGCTCATCCCAGG
AKAP2	MinLib_00983	AAAATGGTGGAATCCCCCGC
AKAP2	MinLib_00984	TTACTGAGCTCGATGTGAGG
AKAP3	MinLib_00985	GGTGGGGAAACGTCCAACTC
AKAP3	MinLib_00986	CAAGATGTTCGGTTCAAACC
AKAP4	MinLib_00987	AGGTTAAGTGTACCTTAGAC
AKAP4	MinLib_00988	CTGCTGTCATTTCTAGACGT
AKAP5	MinLib_00989	AGGAAGTGTCCACAAGAAGC
AKAP5	MinLib_00990	TCAAACGTCTTGTAACACGC
AKAP6	MinLib_00991	AGGAGGATCTACTAGCGAAG
AKAP6	MinLib_00992	CATGCCGAACACCTAAACGG
AKAP7	MinLib_00993	ACAGAATAAAAACAAGCCGG
AKAP7	MinLib_00994	AATACAACAAGATGAGCGAC
AKAP8	MinLib_00995	TGCCATTGCGGTCGGACCCC
AKAP8	MinLib_00996	CTCGGATGCGGGATCGGGAT
AKAP8L	MinLib_00997	GCGGCACCATATCTAAGCGC
AKAP8L	MinLib_00998	GTTGTCCGAGCAGTCCGTGC
AKAP9	MinLib_00999	GTACTATATCAGTTTCGAAC
AKAP9	MinLib_01000	GTAATTACCACCGAATCAAC
AKAP10	MinLib_01001	ATTCATGGAACTTCGGCGAA
AKAP10	MinLib_01002	GGCTGTCCTGCTACTTGAAA
AKAP11	MinLib_01003	TGCGATGACTTCCCTATGAC
AKAP11	MinLib_01004	AATGATGACCAGTAACCGTC
AKAP12	MinLib_01005	TTCCGGAGAGGACCCTACAC
AKAP12	MinLib_01006	TCACTCACAACGCCTTCGGG
AKAP13	MinLib_01007	GCACTTACTCGGTTAGAAGC
AKAP13	MinLib_01008	ACTTGTGACGTGCACGTCAG
AKAP14	MinLib_01009	TCTACATCTACTATGTACAC
AKAP14	MinLib_01010	ATGGCGTAGAGTTTGTAGAG
AKAP17A	MinLib_01011	AGCGCGACCGCTCGCTTCGG
AKAP17A	MinLib_01012	CATGAGTTTCATCCCGCGCA
AKIP1	MinLib_01013	GCCGGCTGTTTCTCTAGGTG
AKIP1	MinLib_01014	TATTCATCTGTGCCAGAGGA
AKIRIN1	MinLib_01015	ATATTATGCCAACTTGTCGG
AKIRIN1	MinLib_01016	GCTGCTGCAGACTCTGCGGT
AKIRIN2	MinLib_01017	GAGATACTTCTGCGGCGAGG
AKIRIN2	MinLib_01018	GAGACGTCGCCGAAGGGGGA
AKNA	MinLib_01019	CTTCTGGCGAACAAGCCAGT
AKNA	MinLib_01020	CCACACGGGAATGGTGCCCC
AKNAD1	MinLib_01021	AACACAGTTTGACTCAGGCG
AKNAD1	MinLib_01022	AGTGGGTTTATCTCTCGACT
AKR1A1	MinLib_01023	TGTGGCGGTAGCCTACGCTA
AKR1A1	MinLib_01024	GAACACCAAGCACCACCCCG
AKR1B1	MinLib_01025	GCAGGCTTATACTTCAAGCC
AKR1B1	MinLib_01026	TCCCATACCTTAAAGCCAGT
AKR1B10	MinLib_01027	GATGATAAAGGTAATGCCAT
AKR1B10	MinLib_01028	GAACGTTGCTTTTCCACCGA
AKR1B15	MinLib_01029	GGTAATATGATCAGTGGAAA
AKR1B15	MinLib_01030	ACTCAAACCTTGAATCCCTG
AKR1C1	MinLib_01031	CAGACACTGGAAAATGAATA
AKR1C1	MinLib_01032	ACCAAATTGGCAATTGAAGC
AKR1C2	MinLib_01033	TGTTTACAATAATGAGGAGC
AKR1C2	MinLib_01034	AGCTCTAGAGGCCGTCAAAT
AKR1C3	MinLib_01035	AATTTACTCCGGTTGAAATA
AKR1C3	MinLib_01036	GTTGGTGAAAGTTCCTCACC
AKR1C4	MinLib_01037	TTCCCTACCTTGAGAGCCAT
AKR1C4	MinLib_01038	CACTTTCTTTCAACCACAGA
AKR1D1	MinLib_01039	ATTTGAACTTACCTCCCAAG
AKR1D1	MinLib_01040	TTACATCATTGAAGTACCCA
AKR1E2	MinLib_01041	CTTACTTTTACCACAATGAG
AKR1E2	MinLib_01042	CGCCTTCCTTGATCTTGCAA
AKR7A2	MinLib_01043	GCGCTCCAGAAAGGCGCGCA
AKR7A2	MinLib_01044	AGGCCGTGTCCAGTTCGGTG
AKR7A3	MinLib_01045	TATGCCAGACCACAGCACCC
AKR7A3	MinLib_01046	CTGGCCCTCGCTGTACACGA
AKT1	MinLib_01047	GAAGGTGCGTTCGATGACAG
AKT1	MinLib_01048	GGAGGAGATGGACTTCCGGT
AKT1S1	MinLib_01049	GGGGTCTGACTCACAGAAGG
AKT1S1	MinLib_01050	TTGCCTCCACGACATCGCAC
AKT2	MinLib_01051	AGGCATACTTCAGCGCCTGG
AKT2	MinLib_01052	CAGTCGTGGAGGAGTCACTG
AKT3	MinLib_01053	ACAGTTGGAGAATCTAATGC
AKT3	MinLib_01054	GGAATATGTTAATGGGGGCG
AKTIP	MinLib_01055	CATCTTGTATAGCGATCTGA
AKTIP	MinLib_01056	CTTAATGCAGAGCGATAAGA
ALAD	MinLib_01057	GAACTCACCGCAGTGACCAT
ALAD	MinLib_01058	CGGAACCCCGCTCGTCCTAG
ALAS1	MinLib_01059	CACTTACTCTCACTGGCCGG
ALAS1	MinLib_01060	GTTAGTGTGAAAACCGATGG
ALAS2	MinLib_01061	TGCGAGATTTACTCAGACGC
ALAS2	MinLib_01062	ATCCAAGGTATCCGTAACAG
ALB	MinLib_01063	CAACCTCTGGTCTCACCAAT
ALB	MinLib_01064	TTCGATCTCCAGTAAACTGA
ALCAM	MinLib_01065	TCCATAATATGTCACCGAGC
ALCAM	MinLib_01066	TGTGTGCATGCTAGTAACTG
ALDH1A1	MinLib_01067	CAATTGGTATTGTACGGCCC
ALDH1A1	MinLib_01068	GGGGCGACTATTATACAAGT
ALDH1A2	MinLib_01069	AAAACCTTTCGATATTACGC
ALDH1A2	MinLib_01070	ACCATGGAATCCCTAAATGG
ALDH1A3	MinLib_01071	CAGAGAGCCGAGATAAAGGG
ALDH1A3	MinLib_01072	GAATGGCACGAATCCAAGAG
ALDH1B1	MinLib_01073	AGGCATCCATCCGGCGCCAT
ALDH1B1	MinLib_01074	AGACTCGATCCCGCTCCACT
ALDH1L1	MinLib_01075	GGGGAGTTCGTGGATGCCGA
ALDH1L1	MinLib_01076	CACCGGGAGTACTTGAATAC
ALDH1L2	MinLib_01077	TCTTCTGGCTGGGGTATACG
ALDH1L2	MinLib_01078	TGAACACCCCTACTACTCGG
ALDH2	MinLib_01079	TTAAAGGTATTATGCCGGCT
ALDH2	MinLib_01080	CCTGGATTTGGCCCCACGGC
ALDH3A1	MinLib_01081	TCACGCACCTATGTAGCGAG
ALDH3A1	MinLib_01082	TCTGGATCGAGGGGTCACAG
ALDH3A2	MinLib_01083	AATATAGTCGGGTGCAATGC
ALDH3A2	MinLib_01084	TATACGGGAAACACTGCGGT
ALDH3B1	MinLib_01085	CTATCCGCTGAACCTGACGC
ALDH3B1	MinLib_01086	GCAGTCAGCCTTCGAGTCGG
ALDH3B2	MinLib_01087	GCCCTCCTCACCTGCGGCGA
ALDH3B2	MinLib_01088	GAAGCCGTCAGAAATCAGCC
ALDH4A1	MinLib_01089	CAATCGGCGGCAACCTGGCG
ALDH4A1	MinLib_01090	GGTGACAGTGTCCCCAAATA
ALDH5A1	MinLib_01091	GCTGCAGTCATCACCCCGGT
ALDH5A1	MinLib_01092	TAATGTCTCCGTAAACACGG
ALDH6A1	MinLib_01093	TTTGTGGGATCCAACAAGGC
ALDH6A1	MinLib_01094	TTATTCCTACCGTCTGCCTC
ALDH7A1	MinLib_01095	CTATTGGCTCGTTGTTAGCA
ALDH7A1	MinLib_01096	GTATGCGTGGCTGAAAGAGC
ALDH8A1	MinLib_01097	CACGTCAGAGTGCACGCAGA
ALDH8A1	MinLib_01098	TTGTGTTTGGAACCGGGCCC
ALDH9A1	MinLib_01099	TTCTTACCACAGGCTAATGC
ALDH9A1	MinLib_01100	CCAAGCCCGCATAATACTCC
ALDH16A1	MinLib_01101	GACATTCAGGATTCCCGGGA
ALDH16A1	MinLib_01102	GGTCACATGCGGCAGCCCCC
ALDH18A1	MinLib_01103	AAATGGCGCGATCTGGAGGA
ALDH18A1	MinLib_01104	GCGCAAGCGTTGTTTGCCAA
ALDOA	MinLib_01105	TGTTGTGGGCATCAAGGTAA
ALDOA	MinLib_01106	CTGACCCCAACAGGTAGACA
ALDOB	MinLib_01107	GGATTTCTCGGAACTGCCGG
ALDOB	MinLib_01108	TCCATCAACCAGAGCATCGG
ALDOC	MinLib_01109	CCATCCTATACCTTGAGTGG
ALDOC	MinLib_01110	CGCTTGGCCATGCTGCCTAG
ALG1	MinLib_01111	TGGCGGATAACTGGCACATC
ALG1	MinLib_01112	AGCGCGTGGTACTGCATACG
ALG1L	MinLib_01113	TGGTGATGCATCTCCGCGAG
ALG1L	MinLib_01114	CATGAAGGCCGACCGCTCCA
ALG1L2	MinLib_01115	CTGAGGACCCAGACACAGAG
ALG1L2	MinLib_01116	TGTGACCGTCTACGACAAGC
ALG2	MinLib_01117	GCGCACGTAGGCGCAGACGG
ALG2	MinLib_01118	GCGGGTGTAGCGTGAAGATC
ALG3	MinLib_01119	AGATGTACACGAAACCAGCT
ALG3	MinLib_01120	GCGGCTCTTCAATGACCCAG
ALG5	MinLib_01121	CAAAGTACGTGTGATAACCC
ALG5	MinLib_01122	CTGGTGAAGAATCGTGGAAA
ALG6	MinLib_01123	AAGCTCTTCATGCGTACAAC
ALG6	MinLib_01124	CAATTTACAGTATTGGGGAT
ALG8	MinLib_01125	GGCAACTTCAGAGTGGACGT
ALG8	MinLib_01126	AGCAGATATACACCATAAGC
ALG9	MinLib_01127	CGTTGATAGCCATGACTGGA
ALG9	MinLib_01128	CTCCCTCAGGTACAGAACCC
ALG10	MinLib_01129	TGATCACTCCAATTGACACC
ALG10	MinLib_01130	TGTCATTGCACAAAAGTTAA
ALG10B	MinLib_01131	GTACCTGGTGTCAGTTGGAG
ALG10B	MinLib_01132	GTATGCTTTTCTGTTTGACT
ALG11	MinLib_01133	ACCGTTGACATTAACATCGC
ALG11	MinLib_01134	GATTCTTTTCCGGCCTAAAC
ALG12	MinLib_01135	CTGCGATCACCACTGGCCCG
ALG12	MinLib_01136	CAGCTACGTACCTACAGGCA
ALG13	MinLib_01137	TCGTTTATAACCACTACGAG
ALG13	MinLib_01138	GGATAAGTCGGTTGTAACCA
ALG14	MinLib_01139	GTGCAAGGTGGTGAAAACGG
ALG14	MinLib_01140	GTCTCTCAGTATCTTGGTAG
ALK	MinLib_01141	GCTGCCGTGGAAAGCAGCAG
ALK	MinLib_01142	GGTGGATTCGCCAAGGCGAA
ALKAL1	MinLib_01143	GGGACATCGTACCTGCGCTC
ALKAL1	MinLib_01144	CTTTTCCTGTGCTCTAGGGC
ALKAL2	MinLib_01145	CCCACTCGCTGCTCCGGCGA
ALKAL2	MinLib_01146	AAGTTTCTAAAACACCTTAC
ALKBH1	MinLib_01147	AAACTGCGTTGGGTGACCGT
ALKBH1	MinLib_01148	TCTACCGTCAGAGCCGGCCC
ALKBH2	MinLib_01149	GGGCCTTTTGAGGAAGCAGG
ALKBH2	MinLib_01150	TGAGTGGCCTCCATTCCCTG
ALKBH3	MinLib_01151	ATGATGAACCCTCACTAGGG
ALKBH3	MinLib_01152	TGTGTTCAAAGAACCTCAGC
ALKBH4	MinLib_01153	TTACTGCTCCGACACCGGCT
ALKBH4	MinLib_01154	GGTTGCACTGCTCGACGGGC
ALKBH5	MinLib_01155	GCGCTGTTGACGAAGCCCTC
ALKBH5	MinLib_01156	GTAAGGTTCGGCGGCAGCGG
ALKBH6	MinLib_01157	GATACTGGTTCACGAGGACA
ALKBH6	MinLib_01158	CACGTAGCGCTGGAGCCATG
ALKBH7	MinLib_01159	GAGAGACAGAGAAGTCGCGC
ALKBH7	MinLib_01160	GCCGCTACGAATACGATCAC
ALKBH8	MinLib_01161	AACGATCTCATCCTCAAAAG
ALKBH8	MinLib_01162	TTAGGTCACCTGAGTGGCAT
ALLC	MinLib_01163	GCTAGCTAAAATCCGACGAC
ALLC	MinLib_01164	CGACTTAGAGTATTCGGTAC
ALMS1	MinLib_01165	TAAAATGCGGCAACTCTCGC
ALMS1	MinLib_01166	TGGACTCCGACTCTCACTAC
ALOX5	MinLib_01167	CGACATCGCCGGTGATCCAG
ALOX5	MinLib_01168	TGCAGCGCCGGATCAACACA
ALOX5AP	MinLib_01169	AGGCAAGTGTTCCGGTCCTC
ALOX5AP	MinLib_01170	TTTCCCAAATATGTAGCCAG
ALOX12	MinLib_01171	CCGAGGAGAGAAGCAATACC
ALOX12	MinLib_01172	GTGGTTCTGCGACCGCATCA
ALOX12B	MinLib_01173	CTTCGGGTCCTTACTCAGGC
ALOX12B	MinLib_01174	TTGCGATGCCTCCGCACCGG
ALOX15	MinLib_01175	AAGCGACTGTGGCCCGCACG
ALOX15	MinLib_01176	TTAGAGAGTCTTTGATAGCG
ALOX15B	MinLib_01177	AAGGGGTTGCTGGACCGCAA
ALOX15B	MinLib_01178	GCCAACTTTTATCTACAGGC
ALOXE3	MinLib_01179	AAGCAGCGGCTAGATCGAAT
ALOXE3	MinLib_01180	GACGACAACTTGTGTAGACC
ALPG	MinLib_01181	GAAGCGGTCCATGGCCAGGA
ALPG	MinLib_01182	GACTGCTTCCAGACATGCAG
ALPI	MinLib_01183	GGCTTACCAGGCACTCACTG
ALPI	MinLib_01184	TTCTTGGCGACCTTCTGGAT
ALPK1	MinLib_01185	GTATACAGACCGACTGCACC
ALPK1	MinLib_01186	GAGGATGTTACCGCTTACAG
ALPK2	MinLib_01187	GCGTGGTCAGATCGCCACGG
ALPK2	MinLib_01188	GATAACCCTAACCTACACCG
ALPK3	MinLib_01189	AGAAGTGACCACCAACGGGG
ALPK3	MinLib_01190	TCAACTTGGCGAACCAGCGC
ALPL	MinLib_01191	GGCATGGTTCACTCTCGTGG
ALPL	MinLib_01192	CCAGTCCCGGTCAGCCGAGT
ALPP	MinLib_01193	CATGGACCGCTTCCCATATG
ALPP	MinLib_01194	CTGGCACCCCTCCTGGCGGG
ALS2	MinLib_01195	ACAATGGTGTCGCGTACATG
ALS2	MinLib_01196	TTTACAGTTGGCGTGTGGCG
ALS2CL	MinLib_01197	ATATTCTGCGCAGCGGCAGT
ALS2CL	MinLib_01198	CGAGTTGCCTTAGAGCGCAA
ALX1	MinLib_01199	AGCATCACGTGCGCTTGGAG
ALX1	MinLib_01200	CTCCGAATGTCTCCCGTGAA
ALX3	MinLib_01201	CTATCCTGATGTGTATGCCC
ALX3	MinLib_01202	GATGTCATAGGCAGCCGTGA
ALX4	MinLib_01203	AGGGAGCTCTCTTTAGCTGA
ALX4	MinLib_01204	GTGCCGAACTTGTCGCCTCC
ALYREF	MinLib_01205	CCCTGCTGTAGGGCGCCGGT
ALYREF	MinLib_01206	CAAGCTGAATGTTCATGGGG
AMACR	MinLib_01207	GACGTGAGCCGCTTGGGCCG
AMACR	MinLib_01208	GGGCAAGCGCTCGCTAGTGC
AMBN	MinLib_01209	AGGCTCAAACTAGCCATACC
AMBN	MinLib_01210	TGGTCCGTGAGAAATCAAAC
AMBP	MinLib_01211	AAGAAATTCAGCCGCCATCA
AMBP	MinLib_01212	TGCTCACCGCCAACGAGTGC
AMBRA1	MinLib_01213	CTACCCGCCGCTCTTTGGGA
AMBRA1	MinLib_01214	AGGAGAGGCGTCCGGCGAAC
AMD1	MinLib_01215	GGAATTCGTGACCTGATACC
AMD1	MinLib_01216	ATCTTCGCACTATCCCAAGG
AMDHD1	MinLib_01217	ATGGAAATTCACCAGGCCGG
AMDHD1	MinLib_01218	GAGTGGATATGGCCTCGACC
AMDHD2	MinLib_01219	CAATGTCCGCATCGTGACGC
AMDHD2	MinLib_01220	GATCTGCACGTCGATGAATC
AMELX	MinLib_01221	GAACGGGCATCATTGGTTGC
AMELX	MinLib_01222	ATGGGCTCGTAACCATAGGA
AMELY	MinLib_01223	GGGTTGGAGTCATGGATTGC
AMELY	MinLib_01224	CTGGTGGTCTTATCATGCTC
AMER1	MinLib_01225	CTCGGGGTAGACAATCCCTG
AMER1	MinLib_01226	TTAGCAGTATCCGCCGTCAC
AMER2	MinLib_01227	TGACTGTGCCGCCGAAACGC
AMER2	MinLib_01228	GGGCGCTCGGAAAACGGCAA
AMER3	MinLib_01229	TCCGTGTCCACAAGTGACGA
AMER3	MinLib_01230	CTTTCGCACCGGTTTGAAGG
AMFR	MinLib_01231	CGTTAGCTGGTCCGGCTCGC
AMFR	MinLib_01232	TGTCTCTCACTCACTCGAAG
AMH	MinLib_01233	GACTCCTCGAGTTCCGCGGA
AMH	MinLib_01234	ACGCGGACCTACCCTCTCCG
AMHR2	MinLib_01235	TCCAGATCCCAAAGCAGCAG
AMHR2	MinLib_01236	CAGTGATAAATCGGACAATG
AMIGO1	MinLib_01237	CAGGCGCGTGGGGGTCCACT
AMIGO1	MinLib_01238	GATGTTGCTGGCGCACAAGC
AMIGO2	MinLib_01239	GTATGTTGGAAGGTTCAAGC
AMIGO2	MinLib_01240	AAAACTGCCCGTGGAAATGC
AMIGO3	MinLib_01241	CTCGCGCGCAAAGTCGCGCA
AMIGO3	MinLib_01242	GTAGCGGCAGGTAACTCGGC
AMMECR1	MinLib_01243	GCCGTTTTCCCCCAATGACA
AMMECR1	MinLib_01244	GGGCTCGTTGGTGAATCGGG
AMMECR1L	MinLib_01245	TTGGCAGTTCCATTAGGCCG
AMMECR1L	MinLib_01246	TTAGTCCGCTCTTTGTGACG
AMN	MinLib_01247	GGATTCGGCGTCTCAGACGT
AMN	MinLib_01248	AAGACGTCGTCGTGGCGGCA
AMN1	MinLib_01249	TTCTACAGTTAGACAGGTGC
AMN1	MinLib_01250	AGCCACAGCTTTTATTCCTG
AMOT	MinLib_01251	CATATGCCTCCGAGACGCGC
AMOT	MinLib_01252	TTTTGGAGGATGACTTCACG
AMOTL1	MinLib_01253	CTCGTTACCCCATACTCAGG
AMOTL1	MinLib_01254	GCGGTTCTTGGCGTGCTGAC
AMOTL2	MinLib_01255	ACGTGCGCTCGTTGAGTGAA
AMOTL2	MinLib_01256	GGCCGCATAGTACTGCGAGT
AMPD1	MinLib_01257	GAAGGTTGTCTGTTCGGAAG
AMPD1	MinLib_01258	TGTTCCGCAAGTATTTGGAA
AMPD2	MinLib_01259	AATCTTGCTTGGCCCGAAGC
AMPD2	MinLib_01260	GAGACCCGGACCTATGAACA
AMPD3	MinLib_01261	ACGTTATAGAAGTCCCGGTG
AMPD3	MinLib_01262	GTTCAGTCGCCGGTGACAAT
AMPH	MinLib_01263	GAGAGTCGAATCTCTAAGGT
AMPH	MinLib_01264	ACCTAAAGTCACCCCGACAA
AMT	MinLib_01265	TCGTCCACTTAGTTGCGCAC
AMT	MinLib_01266	GTGACCCGCTGTGGCTACAC
AMTN	MinLib_01267	CTACAGTTAAATCCTGCTGC
AMTN	MinLib_01268	AATGGTATCAGACTTAAAGA
AMY1B	MinLib_01269	TCTAAACAGTAACTGGTTCC
AMY1B	MinLib_01270	GTCTTCTCGATCTTGCACTG
AMY2A	MinLib_01271	GAGCGATATTTAGCTCCGAA
AMY2A	MinLib_01272	TAGCTCCGAAGGGATTTGGA
AMY2B	MinLib_01273	ACAGGTCAGAGATTGTCGTC
AMY2B	MinLib_01274	AAGACAAGTGCTCTGTCAGA
AMZ1	MinLib_01275	ATGGACGCGGCTGCCACCGA
AMZ1	MinLib_01276	TACCTACAGCCGATAGGTAC
AMZ2	MinLib_01277	ATATTCAGCTTTGCCAGGTA
AMZ2	MinLib_01278	CAGACTTTAACCCATGAGAT
ANAPC1	MinLib_01279	TGTCCATAACAGAGTCACCC
ANAPC1	MinLib_01280	AGGAATAGTGATCCTAACCA
ANAPC2	MinLib_01281	GCTCGTACTCGCCCCGGCAA
ANAPC2	MinLib_01282	CCACGGGCTACACTCGGTCC
ANAPC4	MinLib_01283	TGTCTGGCATGGAGACCAGA
ANAPC4	MinLib_01284	GCTGCTTCTCTCCCACCACC
ANAPC5	MinLib_01285	AAACTTACTAGTGACCGAAG
ANAPC5	MinLib_01286	TTAGTCTGTCATTAGTCAAC
ANAPC7	MinLib_01287	AAAAGCTGGTACTTCTGAGG
ANAPC7	MinLib_01288	GTCCACGTTATCTCGCAATA
ANAPC10	MinLib_01289	AGCAAGATCTCAGTCAGAGT
ANAPC10	MinLib_01290	ATTTAGTGAACATCCAATTC
ANAPC11	MinLib_01291	TGAAGGTGAAGATTAAGTGC
ANAPC11	MinLib_01292	GTGGCCAACGATGAGAACTG
ANAPC13	MinLib_01293	TGAGGATGTCGCAATACCAC
ANAPC13	MinLib_01294	CCATTGTCTTGTTCAGGTTC
ANAPC15	MinLib_01295	CCCACAGCTCCAAAGCATCG
ANAPC15	MinLib_01296	GCTAGAGCCACTCACCTCTG
ANAPC16	MinLib_01297	TGAAAAGGGCTTTCCGTGGT
ANAPC16	MinLib_01298	AGATCAGCAAGTTGCTCGGA
ANG	MinLib_01299	GTGGTTTGGCATCATAGTGC
ANG	MinLib_01300	GTAGCTTGCAAGTGGTGACC
ANGEL1	MinLib_01301	AGGACTGGGTGTAAAACCGA
ANGEL1	MinLib_01302	GCACTTCTGATGGATAATCC
ANGEL2	MinLib_01303	ACCTTTATAGACATTGCCGG
ANGEL2	MinLib_01304	TGTGAATATAAGATGCGGAC
ANGPT1	MinLib_01305	AACATATATAATCCAGGAGC
ANGPT1	MinLib_01306	GAGAAATCCGGTTCCACGTG
ANGPT2	MinLib_01307	ACCGAGTCATCGTATTCGAG
ANGPT2	MinLib_01308	TGTGCTGAAGTATTCAAATC
ANGPT4	MinLib_01309	GACGGCCCCCATGCTAGAGC
ANGPT4	MinLib_01310	GCGCTCGATGTTGGTGAGGG
ANGPTL1	MinLib_01311	GATAGATGTTCTGCAACTGG
ANGPTL1	MinLib_01312	TTATTCTTTGTTCAGGTACC
ANGPTL2	MinLib_01313	CCGCAAGCGGGACAACGCGT
ANGPTL2	MinLib_01314	CCTAAACAGGTACAAGCGGG
ANGPTL3	MinLib_01315	TGTACCACCATTTATAACAG
ANGPTL3	MinLib_01316	GACCATGTCCCAACTGAAGG
ANGPTL4	MinLib_01317	ACATTGTGAGCCGGGTCAAC
ANGPTL4	MinLib_01318	GGACCCCTCGGTTCCCTGAC
ANGPTL5	MinLib_01319	TTATACATAATTCACCCAGA
ANGPTL5	MinLib_01320	GACATGGATTACAGAGGAGG
ANGPTL6	MinLib_01321	AGCTGTTACGCGAGCTGCAG
ANGPTL6	MinLib_01322	GGACGTCAAGTTCCGCGAGC
ANGPTL7	MinLib_01323	GCTTATACACTCCAGAGATG
ANGPTL7	MinLib_01324	CACTCAGACCTCCGCAGGTA
ANGPTL8	MinLib_01325	CACAATAGAACTCCTGGGGC
ANGPTL8	MinLib_01326	TTGTGCGGCCATAGAGACCC
ANHX	MinLib_01327	ATCACTTTCAGAGGAACGTG
ANHX	MinLib_01328	CAGGACACGGGCGCACGCCA
ANK1	MinLib_01329	ACGTGATGCACATTGTCAGG
ANK1	MinLib_01330	GGAGCAATTCACGGATGAGC
ANK2	MinLib_01331	GGAGTTTGGTTACACGGTAG
ANK2	MinLib_01332	GAATTACCTGCGATACAGCT
ANK3	MinLib_01333	AAACGGCAGGTGATTCGAGT
ANK3	MinLib_01334	CTTTATGGTGGACGCGAGAG
ANKAR	MinLib_01335	AGTGTGAAAGCTATAAACGA
ANKAR	MinLib_01336	TGAATTGTGGCGTGCCATCA
ANKDD1A	MinLib_01337	GCGACTTGTGGACATCGGGC
ANKDD1A	MinLib_01338	GCCTGTGCTGGCGTTCATAA
ANKDD1B	MinLib_01339	GTAGTTTGCAGATAGCAACC
ANKDD1B	MinLib_01340	CTCATTTATGTCTTGCCACT
ANKEF1	MinLib_01341	ATTTAGATCATAAAACGCCC
ANKEF1	MinLib_01342	TTTGCCTACAATGGAGACGT
ANKFN1	MinLib_01343	GCCGGTGTCGTGGTCTGAGC
ANKFN1	MinLib_01344	ACAGCTGCATTGACGCTAAG
ANKFY1	MinLib_01345	GGCGATCGCCTATAACCATC
ANKFY1	MinLib_01346	TACTCTCCAGTCGTCGTGAG
ANKH	MinLib_01347	GTGCGCCCATGTACAAGGAG
ANKH	MinLib_01348	TTTTAAGAGAATGCCAGCAT
ANKHD1	MinLib_01349	ATCCTCAGTTAGTTGTGCAC
ANKHD1	MinLib_01350	ATGCTAATGTTGAAGATCGA
ANKIB1	MinLib_01351	GGTATTCTCACGGGATCCCG
ANKIB1	MinLib_01352	AAACTGGTGTCTAAATCCCC
ANKK1	MinLib_01353	CAGTACCTGGCGGCGTCGGG
ANKK1	MinLib_01354	GGGACCAGGACCCCAAGAAG
ANKLE1	MinLib_01355	TGGACCTACCGATGAGACGC
ANKLE1	MinLib_01356	AGGATCTCGACACGCGGACC
ANKLE2	MinLib_01357	AGACAACCCCACTATCGTGC
ANKLE2	MinLib_01358	GAAGCGTATCCGTTACGTGG
ANKMY1	MinLib_01359	ATGGCCTGGGTACCTACATG
ANKMY1	MinLib_01360	TCGTGGCTGCCTGAGACGCG
ANKMY2	MinLib_01361	ACATGGGTAATGTTAGAAGC
ANKMY2	MinLib_01362	TGCAAATTACTACTGCGACA
ANKRA2	MinLib_01363	AACACACATTCATATCAAAT
ANKRA2	MinLib_01364	CTTCTCCGGGAATTCAAGTA
ANKRD1	MinLib_01365	TGTTACTTTAGAGAAGCAGG
ANKRD1	MinLib_01366	AAAAATTAGCGCCCGAGATA
ANKRD2	MinLib_01367	GTCAGCCGACACGTGCGACC
ANKRD2	MinLib_01368	GCAGAAGAAGCGGGACGCTC
ANKRD6	MinLib_01369	TCGCGGCGCTCATCCACGAA
ANKRD6	MinLib_01370	TTCTGTCCATGAAAAGAACC
ANKRD7	MinLib_01371	CTATGGCATACCTTAATCAA
ANKRD7	MinLib_01372	TAACGAATATCCCTCAGATC
ANKRD9	MinLib_01373	GCAGTGCGCTACAACCGCGT
ANKRD9	MinLib_01374	GTCGTCGTTCGCCTTCTACC
ANKRD10	MinLib_01375	CTGGTCTGGCTGATTCAAGC
ANKRD10	MinLib_01376	CTTAGTGCAGTTGGTGAGAG
ANKRD11	MinLib_01377	TCCGACGGCGACTTTGGGAA
ANKRD11	MinLib_01378	ACGGACTCCGAGTTCGAAAA
ANKRD12	MinLib_01379	AAGCTGTTACTTCGTCACGG
ANKRD12	MinLib_01380	TGGTGAAACTCCTTTACACA
ANKRD13A	MinLib_01381	TGTTAATGGTTACGAAGCAA
ANKRD13A	MinLib_01382	CAAATGATGTCTGTCGCATC
ANKRD13B	MinLib_01383	TGTACACCACCCGGCGGTCG
ANKRD13B	MinLib_01384	GGTGTATGGGGCATCTAACG
ANKRD13C	MinLib_01385	TTCAGGGCTTTTAATAATCG
ANKRD13C	MinLib_01386	TCTGCCCGATATTGTGCGTG
ANKRD13D	MinLib_01387	CAAGCGATGTGTACCGCGTG
ANKRD13D	MinLib_01388	GGAAACTGTTAGCGGCTACG
ANKRD16	MinLib_01389	GCGCCGCGCGCCACGGGCAT
ANKRD16	MinLib_01390	CTGGATTGCGTCCATCAAGG
ANKRD17	MinLib_01391	AAAGGCTTTACCATCAGCCG
ANKRD17	MinLib_01392	CACCTCCGCATATCCACCAG
ANKRD18A	MinLib_01393	TGATAACAAAAACAGTGGCC
ANKRD18A	MinLib_01394	CAGTCCCGAATGTCGTAACC
ANKRD18B	MinLib_01395	CAGTGGCCAAGTTAGAATGG
ANKRD18B	MinLib_01396	ACAACAAAAAGCATAATCCT
ANKRD20A2	MinLib_01397	CAAGCAGCGCTCCACCTCCG
ANKRD20A2	MinLib_01398	GGATCTTCTACTTCAGTGCT
ANKRD22	MinLib_01399	CTCGCCTGCAAGCACAGATC
ANKRD22	MinLib_01400	AGCATTTCTTCTTAAAAGGA
ANKRD23	MinLib_01401	TGAGACACAGAGTCCCCCCC
ANKRD23	MinLib_01402	CTGTCAAGTACTTGTCAATC
ANKRD24	MinLib_01403	GCCCGTATTTGGCGGCCAGG
ANKRD24	MinLib_01404	CAATGTCATGAGCGCGGACG
ANKRD26	MinLib_01405	CACAAGTCGTTAGCAAACCC
ANKRD26	MinLib_01406	GGGAAGGCCAGTTTACTAAC
ANKRD27	MinLib_01407	GCCATTGAATATATTCGGCA
ANKRD27	MinLib_01408	CACTGCTCACCGTCACGCTC
ANKRD28	MinLib_01409	TAAACGTATCTGATCGAGCA
ANKRD28	MinLib_01410	TGTTCTATTAACTTTAGGCG
ANKRD29	MinLib_01411	GCATGGCACCACACTCCTGA
ANKRD29	MinLib_01412	CAGCGTAGGCAGCAACCATC
ANKRD30A	MinLib_01413	TTCGTTATGGATAGTAAAAG
ANKRD30A	MinLib_01414	AACATCTGAGAAATTTACGT
ANKRD30B	MinLib_01415	CTTCTGTGAAACCGTCTCAC
ANKRD30B	MinLib_01416	ACGCATTTAATGAGTCTAAA
ANKRD31	MinLib_01417	ATTGGGTCGTTTCGCCAGTC
ANKRD31	MinLib_01418	ATTGTATCCTCGCTAAGAAC
ANKRD33	MinLib_01419	TTCACTCCTAGAACGGCTGC
ANKRD33	MinLib_01420	GGGCCGTCTTGCCCCGAACA
ANKRD33B	MinLib_01421	AGCGCGGAGAGCGTCCCGGA
ANKRD33B	MinLib_01422	ATGCCGTCCGTCTCATGCAG
ANKRD34A	MinLib_01423	GCCTGAGGGCGAGGTATCGG
ANKRD34A	MinLib_01424	GTCGTCGTAGCGGGCCCGAC
ANKRD34B	MinLib_01425	TTAATGAGAGCAACGACCGT
ANKRD34B	MinLib_01426	CTTACAAGCGATCATTAAAG
ANKRD34C	MinLib_01427	GGTCTCATCCTGACGCGTCG
ANKRD34C	MinLib_01428	CCCAATATCCAAGATAAGTC
ANKRD35	MinLib_01429	CAAGGCTCTAGTCTCCGGCC
ANKRD35	MinLib_01430	AAAACCGTAGTCCATTGCAC
ANKRD36	MinLib_01431	GATGCGTTTCGAAAGATTGC
ANKRD36	MinLib_01432	GTCCTTCTGTTCGTAAAGTA
ANKRD36B	MinLib_01433	TACAGCCACCAAAATGAAGG
ANKRD36B	MinLib_01434	CGACTCACAGCAAGTAACAG
ANKRD36C	MinLib_01435	ATGACAAGGAGCCGAAGAGG
ANKRD36C	MinLib_01436	CACGATAGAAGACAGCTCTG
ANKRD37	MinLib_01437	CGACTGCTTGCAGGGATCCG
ANKRD37	MinLib_01438	ACAGTTACCTAGTTACCTGC
ANKRD39	MinLib_01439	GCGCGGCTCCTGCTATCACA
ANKRD39	MinLib_01440	TTAAATGCTTCACTCGGCCC
ANKRD40	MinLib_01441	ATTCTGAACTAGTGCCAAAG
ANKRD40	MinLib_01442	TGGGCATGTAAACGAAACCA
ANKRD42	MinLib_01443	TTACAAATAATGCTCCGAAG
ANKRD42	MinLib_01444	TGAAAAGCTGCATAATGCAC
ANKRD44	MinLib_01445	TCAATGTCTCCGACCGAGGG
ANKRD44	MinLib_01446	TTGGCATTTACACGAGCTCC
ANKRD45	MinLib_01447	AGTGTGTTGAATTCCTGGAC
ANKRD45	MinLib_01448	CAAAGTTTCCAAACGACCCC
ANKRD46	MinLib_01449	CACCGAATTTATGCAGTAAC
ANKRD46	MinLib_01450	GCATGGTCTCCAGTTTCGAG
ANKRD49	MinLib_01451	CCCTGCACAGTGCTTGTAAG
ANKRD49	MinLib_01452	CGTGAGTGGCCTTTTCAGAA
ANKRD50	MinLib_01453	TGACGATATATGCCTTCCGA
ANKRD50	MinLib_01454	TCGACAAGCCTTAGAAAGAG
ANKRD52	MinLib_01455	AGGTGTATGGGGTTCCGCTC
ANKRD52	MinLib_01456	CCGGGCGGTATCTGCGCCAT
ANKRD53	MinLib_01457	CATCCACTTCGCCGCCCAAT
ANKRD53	MinLib_01458	GGCATGCAAGCTTGCCCCAT
ANKRD54	MinLib_01459	GACTTCGGGTCTGCGCTGGG
ANKRD54	MinLib_01460	CTACACTTTGCCTCATGCAA
ANKRD55	MinLib_01461	TGTACATATCGCAGCGGCAG
ANKRD55	MinLib_01462	TGGCCGCACAAGTTTATGCC
ANKRD60	MinLib_01463	CCCGCACGGTCATGTCGCCG
ANKRD60	MinLib_01464	CCGCAGGACGAAGACGTCAG
ANKRD61	MinLib_01465	AGCAACCATATGCTATGGCC
ANKRD61	MinLib_01466	ACCCATTCTAGGGACACGAC
ANKRD62	MinLib_01467	GCTGAATGACTTGAACGACA
ANKRD62	MinLib_01468	CCGAGTCCGGCAGAAGGATC
ANKRD63	MinLib_01469	CCGCAGAGTCGGCCGCCTCG
ANKRD63	MinLib_01470	TCGACCGCACCAACCGTGCG
ANKRD65	MinLib_01471	CCCCGGTGGGCGCGGTGGAC
ANKRD65	MinLib_01472	GAGGGGCCTAGTGTTGTCCA
ANKRD66	MinLib_01473	GCCCACACTAGTAACCAGGC
ANKRD66	MinLib_01474	AGGGCTTACCACAACAAAGA
ANKS1A	MinLib_01475	ACTGTACGGGCGACTGGAGG
ANKS1A	MinLib_01476	AAAGCCACCGCCCGATGAAG
ANKS1B	MinLib_01477	ATATGGACGAATCAGAACGC
ANKS1B	MinLib_01478	TGTAAAAGTCATTCGACCCC
ANKS3	MinLib_01479	GGGTACCTGGGCTCCGATAG
ANKS3	MinLib_01480	CACATCCCGCTCATTGATGG
ANKS4B	MinLib_01481	AGGCTCAGAAGAATGCCAGG
ANKS4B	MinLib_01482	GACCAGGAATGAGACGCAGT
ANKS6	MinLib_01483	GCCCGTGGATTGCTCGGACG
ANKS6	MinLib_01484	CACGGAACTTGTTCGACTGC
ANKUB1	MinLib_01485	GGAGACAGTAGACACTCACG
ANKUB1	MinLib_01486	ACAAAAAGCAGCAATGTACA
ANKZF1	MinLib_01487	GCCAAGCTGGGCTAAGGCGC
ANKZF1	MinLib_01488	TTGCTGGTGCTATATTTCAA
ANLN	MinLib_01489	AATGCCTCGGCAACTCCAGT
ANLN	MinLib_01490	TTGGATAAACAAGCGGTACC
ANO1	MinLib_01491	AGATGCGACTCAACTACCGC
ANO1	MinLib_01492	AGCGTGCCCACTCTTCGTAC
ANO2	MinLib_01493	CTACCACTACCGGAAACGCG
ANO2	MinLib_01494	TGCACTTCCATGACAGTCAG
ANO3	MinLib_01495	GTGAATCCGTGCACGGCTGA
ANO3	MinLib_01496	ACTCTCGGTTGACTGGAAGA
ANO4	MinLib_01497	CTCATGAACTTGTAACGGCG
ANO4	MinLib_01498	TTTATACCACACGCCCCAGG
ANO5	MinLib_01499	TTACCATAAGCCGCCGCCTC
ANO5	MinLib_01500	AGGTTGCCTGATCTTCGATG
ANO6	MinLib_01501	GGAGTTTTGGAAGCGACGCC
ANO6	MinLib_01502	TGTAAAAGTACACGCACCAT
ANO7	MinLib_01503	GTGCTGTTACCTCCGAGGCG
ANO7	MinLib_01504	ACCAGGCTCACGCTGAGAGG
ANO8	MinLib_01505	TGATACGTCGCACGCCCTGA
ANO8	MinLib_01506	GAATACGCTGCTCGTGGACA
ANO9	MinLib_01507	GAAAGACTAAGAGGCCCGTC
ANO9	MinLib_01508	GTTCCTCGTCCCACACGTAC
ANO10	MinLib_01509	GTGAGAAGATTGCTCACGTC
ANO10	MinLib_01510	GCTTTGAAGTATCAGCCCAT
ANOS1	MinLib_01511	GCGAAGATGACGCCACTCAC
ANOS1	MinLib_01512	AGACCTTGTAATGATGCACA
ANP32A	MinLib_01513	TTCTTAAGTACAATCAACGT
ANP32A	MinLib_01514	GGGTCCGAATGACTTACCAG
ANP32B	MinLib_01515	CTTGGATGGCTATGACCGAG
ANP32B	MinLib_01516	AATTCTCAGTTACTTACCAA
ANP32D	MinLib_01517	GCAAGTTTGCAATTGAGGTG
ANP32D	MinLib_01518	CAATACTTCTAGGCCCACTG
ANP32E	MinLib_01519	TCAGGAGGATAATGAAGCGC
ANP32E	MinLib_01520	ATTTCTGAGTATGGCTAATG
ANPEP	MinLib_01521	AGACTTCAACGCCGGCGCCA
ANPEP	MinLib_01522	CGCCTCGGAGATCAACACGC
ANTKMT	MinLib_01523	ATCTGGGCTCTGGCGACGGC
ANTKMT	MinLib_01524	AGGACGCCCCGGAAAAACGG
ANTXR1	MinLib_01525	CATTAAGGTTGTTCCTCGGG
ANTXR1	MinLib_01526	TCAAATCCGCCGTAGCAGGC
ANTXR2	MinLib_01527	CAAGTTTTCCCTGTCAAAGG
ANTXR2	MinLib_01528	TGGATATATGTCTCTCCTAC
ANTXRL	MinLib_01529	CATGGAATTATTGTCGATAC
ANTXRL	MinLib_01530	GACAGACCTTTGACGTGAGC
ANXA1	MinLib_01531	GACATAACCTCAGACACATC
ANXA1	MinLib_01532	CATTAACAGGGTCTACAGAG
ANXA2	MinLib_01533	TATTTCCATAGGTGTGGATG
ANXA2	MinLib_01534	TCCTCTGCTCTTCTACCCTA
ANXA2R	MinLib_01535	GGATACAAAGGAAGAGGCCA
ANXA2R	MinLib_01536	ATTGTGAGTTCAGAAGATCG
ANXA3	MinLib_01537	GGTAGTTAAGATTTCAATCA
ANXA3	MinLib_01538	ATATCAAGCAGCATATGGAA
ANXA4	MinLib_01539	GTTCATGTTCCAGCGAGTGC
ANXA4	MinLib_01540	CCTACAAGAGCACCATCGGC
ANXA5	MinLib_01541	CACACTTCGTGTTCCAAAGA
ANXA5	MinLib_01542	TCGGAAGGCTATGAAAGGCT
ANXA6	MinLib_01543	TCCTTTCTGCAGCCTACGAG
ANXA6	MinLib_01544	TGTGGTTACCTTGCCGTAGA
ANXA7	MinLib_01545	GGGACTCCAAATCCTTGGCC
ANXA7	MinLib_01546	CCTCTGATCATTGGAACGGT
ANXA8	MinLib_01547	GTGAGCAGCTTTGTGGACCC
ANXA8	MinLib_01548	GATGGCCTGGTGGAAATCCT
ANXA8L1	MinLib_01549	TGTGAGCAGCTTTGTGGACC
ANXA8L1	MinLib_01550	TGGCTTCGTATCTGTATGGC
ANXA9	MinLib_01551	GATCAGTACCAGCGGAGCAC
ANXA9	MinLib_01552	CCAACCGGAGCAGAGAGCAA
ANXA10	MinLib_01553	AGGATATACAGACCCTGCGA
ANXA10	MinLib_01554	ATACTAGCTTCAAGAACAAA
ANXA11	MinLib_01555	AAGCCGTCTTGAAGGAAAGT
ANXA11	MinLib_01556	GGTGGATACATCCCATAGGG
ANXA13	MinLib_01557	TCATTGAAATCTTATCGGGC
ANXA13	MinLib_01558	GTCCCAGCGAGTACGCCGCC
AOAH	MinLib_01559	CTTAGTGCTTACCAGAATCG
AOAH	MinLib_01560	ATTCATATCTGCGCTAAGCC
AOC1	MinLib_01561	TGATAAGCCAACTGCGGCGC
AOC1	MinLib_01562	CAAGTACCTCGATGTCGGCT
AOC2	MinLib_01563	CATAGGCTATTCGCTCACCC
AOC2	MinLib_01564	GGAGTTTAAGTCTGGCCGGT
AOC3	MinLib_01565	GAAATACGATTCTATGCCAC
AOC3	MinLib_01566	AAGTCACTGAAATCCACAGT
AOPEP	MinLib_01567	AACTAAACCTGAAGGGCGAT
AOPEP	MinLib_01568	ATAGTGCTTTTCCTCGAGGA
AOX1	MinLib_01569	TTAGTTCCTGTGAGTCGAAC
AOX1	MinLib_01570	TTACTCACCATTAGCTCAGG
AP1AR	MinLib_01571	AGGTGAGCACTTAACAATAG
AP1AR	MinLib_01572	CAATATCATCCTTCCAACAA
AP1B1	MinLib_01573	ACTTCCGGAGTGGCTCGCAC
AP1B1	MinLib_01574	CGACCCTATCTACGTGAAGC
AP1G1	MinLib_01575	TACATACCGATGTCGGAATG
AP1G1	MinLib_01576	TGTTCAATAAGAAACGACCC
AP1G2	MinLib_01577	TGGGTCCCCGTCGCGGAAGG
AP1G2	MinLib_01578	CTTCTTGCGCACGTAGGGAC
AP1M1	MinLib_01579	CCAGCAAAGGGATACGATAC
AP1M1	MinLib_01580	TGTCCTGCGCAGCGAGATCG
AP1M2	MinLib_01581	GACACAGCGTTGGTGACAGT
AP1M2	MinLib_01582	TCCTCCCGCTGTACCAGCAA
AP1S1	MinLib_01583	TACTTCTGCTGCGCCATCGA
AP1S1	MinLib_01584	GATGGTGCGCGAGCTCATGC
AP1S2	MinLib_01585	ATCTGAAGATTGTTTACAAA
AP1S2	MinLib_01586	TTCTTCAAGAACACTACGTG
AP1S3	MinLib_01587	TTATTCTCTCCCGTGGTCAC
AP1S3	MinLib_01588	GCATCGTTACGTGGAGCTGC
AP2A1	MinLib_01589	GTGTCGCGCCTGAGCCGGGT
AP2A1	MinLib_01590	TCACGTAGTCGCCCGCAATG
AP2A2	MinLib_01591	CTTAGGGATCTCCCCGGCGA
AP2A2	MinLib_01592	GAGCACGGCATTCTTCGCGT
AP2B1	MinLib_01593	CAACCCTAAAGATGATCGGG
AP2B1	MinLib_01594	GGTGGTGGCTAATGCCGTAG
AP2M1	MinLib_01595	CTACTTTGGCAAGATCAGCG
AP2M1	MinLib_01596	TACCCACAGAATTCCGAGAC
AP2S1	MinLib_01597	ATCATTTACCGCCGCTATGC
AP2S1	MinLib_01598	GGGCGTCACCTCCACAAAGT
AP3B1	MinLib_01599	GCTGAAAAGTGCTTATGGAC
AP3B1	MinLib_01600	TGCGTTTACTTCGTAGCAAT
AP3B2	MinLib_01601	CACATAGGGTGACATGTCCG
AP3B2	MinLib_01602	GAATCAGGTCGATGCGCTCC
AP3D1	MinLib_01603	AGTACATCACCAACTTCGAG
AP3D1	MinLib_01604	TACTCCTTTGGAACCGCGGC
AP3M1	MinLib_01605	TGACATCATCCAGAAGCCTA
AP3M1	MinLib_01606	CAACGCTTGAACCGGATGCA
AP3M2	MinLib_01607	CATTGAGTTTCTTCACCGAG
AP3M2	MinLib_01608	ACAATTACTGCTGAGATCCA
AP3S1	MinLib_01609	CAAATAGTACCTTGTCTACA
AP3S1	MinLib_01610	CTTGCAGAAATGGTGATGGG
AP3S2	MinLib_01611	TGACTACACATACCTGGATG
AP3S2	MinLib_01612	AGTAGAGGGTAGCATAGTGC
AP4B1	MinLib_01613	ACGCTACCAACCCCGCAGTG
AP4B1	MinLib_01614	GGTGATACCTAATCACTCGC
AP4E1	MinLib_01615	AGGATCCTGTTGGATAACAT
AP4E1	MinLib_01616	TGAGACTACTAGCGGAAGGT
AP4M1	MinLib_01617	TTCCTTTACCACTAGGACTA
AP4M1	MinLib_01618	ACAGTAATCGCCCAGAAGGG
AP4S1	MinLib_01619	GTGCTCTTTCATTGAATATA
AP4S1	MinLib_01620	CCAGAGACTTACTTGTTCAT
AP5B1	MinLib_01621	CAAGGTGTTGCGCAAAGCGA
AP5B1	MinLib_01622	TGCGGCTTGAAGAGTGCCGG
AP5M1	MinLib_01623	CACTAATTAGTGGCGGACGA
AP5M1	MinLib_01624	TACGTCCCAGTTTTCCAAGC
AP5S1	MinLib_01625	CCCACGTGGGGCTTTCCGCC
AP5S1	MinLib_01626	CTTCTCAGCACCGAAGACGC
AP5Z1	MinLib_01627	GGCGGAGATCACCGACAGAG
AP5Z1	MinLib_01628	GTCGGTTACTTTGCTCAATG
APAF1	MinLib_01629	ACTAACTGAATCTTTACCAC
APAF1	MinLib_01630	TCCAAATTGAAAGGTGAACC
APBA1	MinLib_01631	AGGCCGCCGTAGTCGGCATA
APBA1	MinLib_01632	CATTACGACGAGCGCTCCGA
APBA2	MinLib_01633	GTTGGCCGTCTGGGTAGTCC
APBA2	MinLib_01634	CAAAGATGATCCCGTCGATG
APBA3	MinLib_01635	GAGGATCAAGGTCTTGACAG
APBA3	MinLib_01636	CCCCAAATATGACACCGTCC
APBB1	MinLib_01637	CTGGGTAGAGATGACCGAGG
APBB1	MinLib_01638	ATGACCCCATGTCTGGGGGC
APBB1IP	MinLib_01639	AGGTCTAACACAGGATCGGC
APBB1IP	MinLib_01640	TGATAAAATTAAGCTGGCGC
APBB2	MinLib_01641	ACTGATCCAGATTTGCCGCC
APBB2	MinLib_01642	TTCTGGTGCGAGCCTAATGC
APBB3	MinLib_01643	TGGAGAGTTCACTGGACCGG
APBB3	MinLib_01644	CAGCGCCCAACCTGGGAACT
APC	MinLib_01645	TGTATATCCATGCGACAGTC
APC	MinLib_01646	TTTTATGGGCTAGGTCGGCT
APC2	MinLib_01647	CTCGTCGGAGAACTACGTGC
APC2	MinLib_01648	CTGGTCGCGCGTCGCCAACA
APCDD1	MinLib_01649	CAGGTGAACCGCACATGCCC
APCDD1	MinLib_01650	ACTTATACTCTCATCATCCG
APCDD1L	MinLib_01651	TGGGGTAGAAGGTGTAGGCG
APCDD1L	MinLib_01652	TGGGCTCGAAAGAGCCGGCT
APCS	MinLib_01653	TCTCCTACAATACCCAAGGC
APCS	MinLib_01654	GGGACACCTTTGGTGAAAAA
APEH	MinLib_01655	ATTATGTGGACCTCATCGGG
APEH	MinLib_01656	TCGATTCTGCCGCCAATACC
APELA	MinLib_01657	ATGAGTCTTCTCCTTATCAG
APELA	MinLib_01658	CTTATCAGCGGACAGAGACC
APEX1	MinLib_01659	TTTCATTTCTATAGGCGATG
APEX1	MinLib_01660	AAGAAACTTTGAGTGGGCAC
APEX2	MinLib_01661	ATTTACCAGAATAGCCGCTA
APEX2	MinLib_01662	CAACGTGTACTGCCCCCATG
APH1A	MinLib_01663	GCGTTATCATCCTGGTCGCA
APH1A	MinLib_01664	CTCCCCAAAAGGTATGGAGC
APH1B	MinLib_01665	TCTATGCGACTGCTGGCCTA
APH1B	MinLib_01666	GATGATACGCAACGGCTCGG
API5	MinLib_01667	CACCTGGCCCACTTGCTCCG
API5	MinLib_01668	GCTCACCATGCCGACAGTAG
APIP	MinLib_01669	AAAATACCTATAATACCCTC
APIP	MinLib_01670	GTAATTTTAAACTCCCGTCC
APLF	MinLib_01671	CTATGGTGCTATTTGAATCC
APLF	MinLib_01672	AAGACATGCCATTCTTGAGG
APLN	MinLib_01673	GAATGGGCCAGGGCCCTGGC
APLN	MinLib_01674	AGCCCAGAGGGTCAAGGAAT
APLNR	MinLib_01675	CATGGTGTTACGCACCACCG
APLNR	MinLib_01676	GGACTTGGAGAACACCACTA
APLP1	MinLib_01677	TCCGGGTTGAACTCTCACAT
APLP1	MinLib_01678	CTTCACCGGGACCTGCGCAC
APLP2	MinLib_01679	AAATGGGAACCTGATCCAAC
APLP2	MinLib_01680	CTTGCAGCCAATGCCGGAAC
APMAP	MinLib_01681	TCCAAATACGAAGCTGCGAC
APMAP	MinLib_01682	CTTTGTGGCCGATGCATACA
APOA1	MinLib_01683	CCAAGGCGGAGCCTTCAAAC
APOA1	MinLib_01684	CTTTAGCTGTTTTCCCAAGG
APOA2	MinLib_01685	TGCCATAGTCAGTCACGGTC
APOA2	MinLib_01686	TCTGGAAGTACTGAGAAACC
APOA4	MinLib_01687	CTCCATGCGCTGTGCGTAGG
APOA4	MinLib_01688	GCCTTGAGCTCGTCGGCGTG
APOA5	MinLib_01689	CCAGGCTCTCGGCGTATGGG
APOA5	MinLib_01690	CAGGAGCAGTTGCGCGTGGT
APOB	MinLib_01691	CCCGGTCAGCGGATAGTAGG
APOB	MinLib_01692	AGACATGACTTTCCGGCACG
APOBEC1	MinLib_01693	GAGTTTCTGAGTCGGCACCC
APOBEC1	MinLib_01694	TAGATCACTAGAGTCACACC
APOBEC2	MinLib_01695	GGCTGCCTCCCAGAATGGGG
APOBEC2	MinLib_01696	GTGCTTCAACCACATAGCAG
APOBEC3A	MinLib_01697	GACCTACCTGTGCTACGAAG
APOBEC3A	MinLib_01698	CAGGGGCTTTCTACACAACC
APOBEC3B	MinLib_01699	GGCGCCGTCGAAGGACCAAA
APOBEC3B	MinLib_01700	CCTCATAGCACAAGTAGGTC
APOBEC3C	MinLib_01701	AGCGCCGCTCAGTTGTCTCC
APOBEC3C	MinLib_01702	GCGGCGCTTTATACCTTCCA
APOBEC3D	MinLib_01703	CTCCTTTAGCGTGCGGTGCA
APOBEC3D	MinLib_01704	TTTCTGCGTGGTTCTCAAAC
APOBEC3F	MinLib_01705	ATCGTCCATAATCTTCACGC
APOBEC3F	MinLib_01706	TCCGACCATAGGCTTTGCGT
APOBEC3G	MinLib_01707	TTCTAGGCTCCACATAAACA
APOBEC3G	MinLib_01708	GTAGAGGCGGGCAACAAAGA
APOBEC3H	MinLib_01709	AATGGCTCCACGCCCACGAG
APOBEC3H	MinLib_01710	AAGTCACCTGTTACCTCACG
APOBEC4	MinLib_01711	GAGGAAATGTTGTCCCATAA
APOBEC4	MinLib_01712	ATTGGACTCAAAACAACCCG
APOBR	MinLib_01713	GCTGTTGGGCCAAAGGCGGC
APOBR	MinLib_01714	TGCGCCTCCCGCTCTACAGT
APOC1	MinLib_01715	GAAGGAGTTTGGAAACACAC
APOC1	MinLib_01716	AAAGTTCACTCTGTTTGATG
APOC2	MinLib_01717	GAGATTCCTTCACCTGGGTG
APOC2	MinLib_01718	AGGAATCTCTCTCCAGTTAC
APOC3	MinLib_01719	TGCATCCTTGGCGGTCTTGG
APOC3	MinLib_01720	AGCGGGTGTACCTGGCCTGC
APOC4	MinLib_01721	CTACTATGACGACCACCTGA
APOC4	MinLib_01722	GAACCATTGCCACCCGTCTC
APOD	MinLib_01723	ACGTCAAAATTCTCCTGCAC
APOD	MinLib_01724	CTGGTTCTCAGTTATGCCAT
APOE	MinLib_01725	CCACAGTGGCGGCCCGCACG
APOE	MinLib_01726	CCTGGTGCAGTACCGCGGCG
APOF	MinLib_01727	TAGCATTCACACCACCCTGG
APOF	MinLib_01728	GTCTGGGATTCCAAGGACAA
APOH	MinLib_01729	CCGGGCTATGTGTCCCGAGG
APOH	MinLib_01730	CGTGTTTATAAGCCATCAGC
APOL1	MinLib_01731	GGGGTTCAGAAGGTCCACAA
APOL1	MinLib_01732	AAAGTAAGCCCCTCGGTGAC
APOL2	MinLib_01733	TGTGCTCTTGGACACTGGCA
APOL2	MinLib_01734	GAAGCTCCGTGCCCTTGCAG
APOL3	MinLib_01735	TACCTTCAATCGGTCAATGC
APOL3	MinLib_01736	GAGCAGCGTCTGCTGTGACT
APOL4	MinLib_01737	CTGGAAGAGATTTGTGCGTG
APOL4	MinLib_01738	ACATAACGCCAATGACAGAC
APOL5	MinLib_01739	AAAGGTAATCTACGGAGGTG
APOL5	MinLib_01740	GAGACAAAGCCAGCCGACTG
APOL6	MinLib_01741	TAAAGAAGCCCAAGCACGGG
APOL6	MinLib_01742	CCTGTCCTCTTGGTCGTAGG
APOLD1	MinLib_01743	GACAGAATTGTACAGGGCGA
APOLD1	MinLib_01744	AGAAAAACTCGAGGCAGCTC
APOM	MinLib_01745	GGCCAGTGGTACTTTATCGC
APOM	MinLib_01746	TGGATCTACCACCTGACTGA
APOO	MinLib_01747	AAATTCCGTGAAGGTTGATG
APOO	MinLib_01748	TGCACCTACCTCTAGCCAAA
APOOL	MinLib_01749	AAACTGACAACCATGCCTGC
APOOL	MinLib_01750	AAGCCCATTTGTAAATGACC
APP	MinLib_01751	TCGGAACTTGTCAATTCCGC
APP	MinLib_01752	CGGCTCACCTAAGCAGCGGT
APPBP2	MinLib_01753	ACAGGGACGCTTATGTCAAC
APPBP2	MinLib_01754	CGTGTAGAGTACACAACTGA
APPL1	MinLib_01755	AGACAGTTTTACTTCACGCA
APPL1	MinLib_01756	GCATCGGATTTATGATGCAC
APPL2	MinLib_01757	TGATCTGGAAGCAGTAGCGC
APPL2	MinLib_01758	TGGCCGCACCACAGATCAAC
APRT	MinLib_01759	TCGCCTTCAGGTGTCGCGCC
APRT	MinLib_01760	GGCCGCATCGACTACATCGC
APTX	MinLib_01761	AAGAAATGTTCTCGACAGCA
APTX	MinLib_01762	TTCCTGTGTGTTTCCAGGCC
AQP1	MinLib_01763	GCGTGCTGGCTACTACCGAC
AQP1	MinLib_01764	AAGGTCACGGCGCCTCCGGT
AQP2	MinLib_01765	GGGTATTGGCACCCTGGTAC
AQP2	MinLib_01766	GGCTCTGGGCCACATAAGCG
AQP3	MinLib_01767	GATGTTTGGCTGTGGCTCCG
AQP3	MinLib_01768	GGAAACCACCGTGGGTGCCC
AQP4	MinLib_01769	TGGGAGGTGTGACCAGATAG
AQP4	MinLib_01770	AGAACCATGTCGACCGGTAA
AQP5	MinLib_01771	CTCGGCCCTCAAGTGGCCGT
AQP5	MinLib_01772	TGAGCGGTGCCACACCGTAG
AQP6	MinLib_01773	AAAGAACACATACAGCCCCG
AQP6	MinLib_01774	GGAAGGCCAGCGTCACGGCG
AQP7	MinLib_01775	AGATCCAGGAAATACTGCAG
AQP7	MinLib_01776	GCCCAGCGCACAGTTAGCAA
AQP8	MinLib_01777	GCTGTGAGACCCAGTACGGG
AQP8	MinLib_01778	TCACCTGATATTCCCCAGCG
AQP9	MinLib_01779	CACATTGCTAAAGACACAGC
AQP9	MinLib_01780	GCGTTCGCCAGAGATAGATA
AQP10	MinLib_01781	ATCCTGGACAGACGGAACAA
AQP10	MinLib_01782	ATTGTTCAGGGACAGATAGG
AQP11	MinLib_01783	TGGACGTGCCCACCAGAGTC
AQP11	MinLib_01784	CATGTCCCCCGAGACGGGTG
AQP12A	MinLib_01785	CACCTTCGCCCTCTGTGAGG
AQP12A	MinLib_01786	GCAGAGACTGCTCGGCCATG
AQP12B	MinLib_01787	GCGGTGGGCGCGGTGCAGCT
AQP12B	MinLib_01788	GCAGGAGTTCCTCATGGCCG
AQR	MinLib_01789	GAAGAGTTGGCAACAAGCAG
AQR	MinLib_01790	GGTAACAGTGAACCAGAAGG
AR	MinLib_01791	ACTTGGTAATCTGAAACTAC
AR	MinLib_01792	ACCAAGTTTCTTCAGCTTCC
ARAF	MinLib_01793	ACGGTGCCCACTGCCCGGGA
ARAF	MinLib_01794	TGTGGTCTACCGACTCATCA
ARAP1	MinLib_01795	TGTTACTGTCAAAGTATCGC
ARAP1	MinLib_01796	AGCGCTTAGAGTAAGCGTCC
ARAP2	MinLib_01797	AGATATTTGGATACCTCGAG
ARAP2	MinLib_01798	CTAACAGTCTCCAACTGCGG
ARAP3	MinLib_01799	CAGGTTGGACACCATAGTAC
ARAP3	MinLib_01800	TCTGGTCTAATCGGGCCAAC
ARC	MinLib_01801	ACGGGCGGCAAGTACCCGGT
ARC	MinLib_01802	GCCGCAAGTACTCCTCTAGG
ARCN1	MinLib_01803	AATTGTCGCACTGGGATACC
ARCN1	MinLib_01804	TTAACCTGTGGACGAGACGG
AREG	MinLib_01805	GTAGTCATAGTCGGCTCCCG
AREG	MinLib_01806	GATAACGAACCACAAATACC
AREL1	MinLib_01807	ACTATTTATGACTACGTGCG
AREL1	MinLib_01808	GTAAATGCTCACGCCTGAAG
ARF1	MinLib_01809	GGCAGGCCTGATCTTCGTGG
ARF1	MinLib_01810	GTGTTCGCCAACAAGCAGGT
ARF3	MinLib_01811	AGGACAAGATTCGACCCCTC
ARF3	MinLib_01812	GAGTTTCAGCTTGTATAGGA
ARF4	MinLib_01813	TTTCTTACCAATGGTAGGAA
ARF4	MinLib_01814	GCCAAATAGTCGGGAGAAGA
ARF5	MinLib_01815	GGGCTCACCTATGGTTGGGA
ARF5	MinLib_01816	GCACTACTTCCAGAACACTC
ARF6	MinLib_01817	AGTAATGCCGCCAGAGCGGC
ARF6	MinLib_01818	CTCATCGATGCGGTCGCGGT
ARFGAP1	MinLib_01819	TCTTCTTTCTTCTGAGGCGG
ARFGAP1	MinLib_01820	CCCAGGGGAATCGCTACGTG
ARFGAP2	MinLib_01821	GCGGCGCCAAGAATCCGAGT
ARFGAP2	MinLib_01822	GAAGCTCAGATGGACGCCCA
ARFGAP3	MinLib_01823	TTGCGATGCATGCAAGTCGG
ARFGAP3	MinLib_01824	AGTTGGATTCCAACTGGTCA
ARFGEF1	MinLib_01825	CTATGCGAGGACATTTGGAC
ARFGEF1	MinLib_01826	ATATATCCCAAGAACACGAA
ARFGEF2	MinLib_01827	TGTCGATCAGCCGCTTCCCA
ARFGEF2	MinLib_01828	TAGCTAGTGAAAAGCAGCGG
ARFGEF3	MinLib_01829	AGGTCCGACGTGTCAGACAT
ARFGEF3	MinLib_01830	CCCGCCATTCGACCAGTCAG
ARFIP1	MinLib_01831	ATCTCTGAGAAGCTAGGCCG
ARFIP1	MinLib_01832	AAAGAGGGTGTTATTGAAGC
ARFIP2	MinLib_01833	AACGATTTGGTCGAGGCTCA
ARFIP2	MinLib_01834	GCTAGAGACAAAGAAGTTCA
ARFRP1	MinLib_01835	CTCATGTTCTGGGACTTAGG
ARFRP1	MinLib_01836	ATCGGGTTTTCGACTGCTCC
ARG1	MinLib_01837	TGATCTTGGAGTCATCTGGG
ARG1	MinLib_01838	GAAGCATCTCTGGCCATGCC
ARG2	MinLib_01839	GGGGTGTGTTGATGTCAGCA
ARG2	MinLib_01840	GATAGTGAATCCACGCTCAG
ARGFX	MinLib_01841	GCCCTGAAGCAATACGGAGA
ARGFX	MinLib_01842	TTTCACCCACCAACAGTATG
ARGLU1	MinLib_01843	CCGTTCGCGCTCCACCAACA
ARGLU1	MinLib_01844	CCCGAAGATGTCGATGCGGT
ARHGAP1	MinLib_01845	CATCGCCCGGCACCAGATCG
ARHGAP1	MinLib_01846	GGTTGGATGCACGATGTACA
ARHGAP4	MinLib_01847	GCATTGTCTTGAGTAGCGGC
ARHGAP4	MinLib_01848	TCTCAATGGTCTGTCGGTCC
ARHGAP5	MinLib_01849	GCACCCATGTGGTTTAAAGG
ARHGAP5	MinLib_01850	TAAGGCGATTTGGCATCAAC
ARHGAP6	MinLib_01851	GGTGATAGAATCCACTGACA
ARHGAP6	MinLib_01852	CGGAACCGGCTCCTCGGGCT
ARHGAP8	MinLib_01853	ACACCTTAAATACGACCAGC
ARHGAP8	MinLib_01854	GATGCCACCCTCCCACGAGC
ARHGAP9	MinLib_01855	GATTCACATGGGGGTCGTCC
ARHGAP9	MinLib_01856	CTGAGGCTGAGTGAACCCTA
ARHGAP10	MinLib_01857	TACTTTTCGTCGCAGCGATG
ARHGAP10	MinLib_01858	CAACTGGAACCAAACGGAGC
ARHGAP11A	MinLib_01859	AGTCATCAGTAACTAATGTG
ARHGAP11A	MinLib_01860	ACATCGATACAAGCTCAGAA
ARHGAP11B	MinLib_01861	AAGAACATATTCATACCGAA
ARHGAP11B	MinLib_01862	CATTCTGCTGTACCAGAATA
ARHGAP12	MinLib_01863	GTTCCTTGAACAGATGACGA
ARHGAP12	MinLib_01864	TGAGCGTGTCCTATTCTGGC
ARHGAP15	MinLib_01865	ACTTAGCAATTCAGTGCTAG
ARHGAP15	MinLib_01866	TCGACTAGAAAGAACAATCC
ARHGAP17	MinLib_01867	CCAAGCGCTTATGGGAATGG
ARHGAP17	MinLib_01868	CCTCAGCTATGCCGTACAGA
ARHGAP18	MinLib_01869	TGTTCTAATAGCGCTGTCAA
ARHGAP18	MinLib_01870	ATCAACATTGACGCGGACCC
ARHGAP19	MinLib_01871	AGCAAATTACGATTAGGAGG
ARHGAP19	MinLib_01872	AGAGGGTTTGTTTAGAGTAC
ARHGAP20	MinLib_01873	CTCGGGGGAGCTGTTCCATA
ARHGAP20	MinLib_01874	GGCCGGGCAGAACTCAAAAG
ARHGAP21	MinLib_01875	CGTCAGCTCTCACATGACCA
ARHGAP21	MinLib_01876	AAGCACGACAGATTATAACC
ARHGAP22	MinLib_01877	GCGGAAGTATGGCCCCCGCC
ARHGAP22	MinLib_01878	AAGTCCTCGTACCTGGCGAA
ARHGAP23	MinLib_01879	GGTTCCGGCCGTACAACCCT
ARHGAP23	MinLib_01880	GAACGAGCCGTATTCTGGAG
ARHGAP24	MinLib_01881	CATTTTGTTAACTCCCGAGT
ARHGAP24	MinLib_01882	GAAGAGATATGGGAACCGTC
ARHGAP25	MinLib_01883	CTTCATTCCGGCCGTGCTCC
ARHGAP25	MinLib_01884	GCAGCTCACGAATGCGGATG
ARHGAP26	MinLib_01885	CACGTTTCTCCTGCACGTAG
ARHGAP26	MinLib_01886	GTTTCGAAAGGAACAGATCG
ARHGAP27	MinLib_01887	GGATTTATGGATGCTTCGAG
ARHGAP27	MinLib_01888	GGACTCCTCGGGGGCGCCGT
ARHGAP28	MinLib_01889	CCAGTTCAGAATGCGATAAG
ARHGAP28	MinLib_01890	CTTTCTTTCGGTCACCGTCC
ARHGAP29	MinLib_01891	ACAATCCCTACATTTCGTGG
ARHGAP29	MinLib_01892	GCCTGTTTCTCGAGAAACTA
ARHGAP30	MinLib_01893	AGGATCTTGACCAAGCGCTC
ARHGAP30	MinLib_01894	TAAGCGTAAACTTCCACGGG
ARHGAP31	MinLib_01895	CTCGCCGCGTAACCAGCGCA
ARHGAP31	MinLib_01896	GAGCGGCACAGATACCGCAA
ARHGAP32	MinLib_01897	ATGACTTCTGACACCCGTGG
ARHGAP32	MinLib_01898	ACGGTTCTTTCGTCAGGTCG
ARHGAP33	MinLib_01899	CCGGGAAGTTCGGGTGCAGT
ARHGAP33	MinLib_01900	TTCAGCTGGACAATCACGGC
ARHGAP35	MinLib_01901	GGTTTATCCGGCCGTCTGAC
ARHGAP35	MinLib_01902	GGACTAAATGATTATCCCGC
ARHGAP36	MinLib_01903	GGCGGGTAAACTCGTTCACC
ARHGAP36	MinLib_01904	CCCAGAAGTCGTTGGCCAAT
ARHGAP39	MinLib_01905	ATGGACGTGCAATTCGAGGC
ARHGAP39	MinLib_01906	TTGGGCGCGTACTTGTGCCG
ARHGAP40	MinLib_01907	TCAGCCGTGAGCAAAGGTGT
ARHGAP40	MinLib_01908	TGGCGACTCCGGTATGAAGG
ARHGAP42	MinLib_01909	TATTACATCTGCGAATCAAC
ARHGAP42	MinLib_01910	AAATAGCAATGTGTACCCTA
ARHGAP44	MinLib_01911	ACTCTATGATGAGTGGATCC
ARHGAP44	MinLib_01912	CTGGCTCAGTGTCTGATGGA
ARHGAP45	MinLib_01913	TCAAAGTCGTAGTGCACATC
ARHGAP45	MinLib_01914	GAGATGTCCTCGACGACGTC
ARHGDIA	MinLib_01915	GGTCCCCCCAACAGGCGACC
ARHGDIA	MinLib_01916	CCGGGGCCGAGCTGCACACC
ARHGDIB	MinLib_01917	CTGGTTTGTGAGAGTGCCCC
ARHGDIB	MinLib_01918	CCGGGTGACAACGACATTGG
ARHGDIG	MinLib_01919	TGCCCGAGTACCGGGCGCCG
ARHGDIG	MinLib_01920	GGTTTCCCCAATAGGGGACC
ARHGEF1	MinLib_01921	CCCGATATTCCGGTCCCGAG
ARHGEF1	MinLib_01922	CCCAGAGAGTACCGACGAGG
ARHGEF2	MinLib_01923	TGAGCAGATCACCCAAGCGA
ARHGEF2	MinLib_01924	CAGAGGATGAGGCTTACCTG
ARHGEF3	MinLib_01925	AGATCTAGTTTGCGGCTAAA
ARHGEF3	MinLib_01926	CTCTCCGTTTCGTGCTCGAG
ARHGEF4	MinLib_01927	TCACCTCGCAGATGTCGCGC
ARHGEF4	MinLib_01928	GCGCGCAGACATGTTCAGCG
ARHGEF5	MinLib_01929	GGTGCCAGAAGAGAATAGGG
ARHGEF5	MinLib_01930	GAGGAATCCAGGCTGAGGAA
ARHGEF6	MinLib_01931	CTTACTTGTTATTGGACTGC
ARHGEF6	MinLib_01932	AGGATGTGCAACCCTCCAAG
ARHGEF7	MinLib_01933	TGAATGTCCTCACGGAACAC
ARHGEF7	MinLib_01934	CGTCATCCATGTCACCCGTG
ARHGEF9	MinLib_01935	AGGGTCCTATCTCGCTGAGG
ARHGEF9	MinLib_01936	TTTGTTTTCACAGTGACTAC
ARHGEF10	MinLib_01937	GGCCAGCCGCGTTTCCGAGT
ARHGEF10	MinLib_01938	GCGCGATCTGAAATAGCGAG
ARHGEF10L	MinLib_01939	AATTAAGTCCAAGGAGCGTC
ARHGEF10L	MinLib_01940	GGGAAAGTGAACCGGTCAAC
ARHGEF11	MinLib_01941	GCGACATAGGCGCCAGCTAG
ARHGEF11	MinLib_01942	TTGCCGGTCAATCTCCCGCT
ARHGEF12	MinLib_01943	GCGACGAGTTTCTTTGGAAT
ARHGEF12	MinLib_01944	ATTTGGAGCACAAACGGGGT
ARHGEF15	MinLib_01945	CAAACCAACTCGTGTCAGGC
ARHGEF15	MinLib_01946	CACAGGGTGTTGCGAGGTCC
ARHGEF16	MinLib_01947	CAAGAGCTACCGGCCCGCCC
ARHGEF16	MinLib_01948	GCGGAACCAATCCTACCGGG
ARHGEF17	MinLib_01949	GACTTTGCGTCGTCGGCGGA
ARHGEF17	MinLib_01950	CAGCCCCGACGGTGCCGCGT
ARHGEF18	MinLib_01951	TTTTGTAACGAGATGACGGG
ARHGEF18	MinLib_01952	CATCTCACAAGTGGACGCCA
ARHGEF19	MinLib_01953	CGTCGCTGTATTCCTGATAG
ARHGEF19	MinLib_01954	TCGAAGTGTAGAGATGAGCG
ARHGEF25	MinLib_01955	CTGTTTCTACCAGTTCACTC
ARHGEF25	MinLib_01956	AGCTATTCATCAAACACGTG
ARHGEF26	MinLib_01957	GCGGTCCACGTCTTATCGCA
ARHGEF26	MinLib_01958	ATCCGTAATTAGTAACCCGT
ARHGEF28	MinLib_01959	CCTGCAGCAAGCAATGTCGA
ARHGEF28	MinLib_01960	TCACTAAGTGGGTACACACT
ARHGEF33	MinLib_01961	AGTTAACAAATGACGAGGTA
ARHGEF33	MinLib_01962	TCGGCTGATATCCAGTCCAA
ARHGEF35	MinLib_01963	GCAGGAAGCAGGATTTCGGG
ARHGEF35	MinLib_01964	GCGCTGAAAGTGGGACTATC
ARHGEF37	MinLib_01965	CTACGACCAGGCCTTGCTAC
ARHGEF37	MinLib_01966	ACTGGTGGACACGTACCGGA
ARHGEF38	MinLib_01967	GTTTCTTCAGACTGATAGGC
ARHGEF38	MinLib_01968	ACAGAAAAGATGACTCCACA
ARHGEF39	MinLib_01969	GGGCGCTGGTTCCTACGCCA
ARHGEF39	MinLib_01970	GGAGGGCTTCTGCCGCCACT
ARHGEF40	MinLib_01971	GTACCGTCCGGACTCTGGAG
ARHGEF40	MinLib_01972	CCATACTTCGTACTTGCTGC
ARID1A	MinLib_01973	GCTTCGGGCAACCCTACGGC
ARID1A	MinLib_01974	GCGGTACCCGATGACCATGC
ARID1B	MinLib_01975	GGTTCTGGCCGGCGAAGCGC
ARID1B	MinLib_01976	CCTGGGCGGCCGCGCAACAA
ARID2	MinLib_01977	TTTACTACTTGCTAATGCCG
ARID2	MinLib_01978	TCCGCCTAAAGTAGTGACTC
ARID3A	MinLib_01979	ACAGCTCTACGAACTCGACG
ARID3A	MinLib_01980	AGCCGCCTGACCACGGCGAC
ARID3B	MinLib_01981	TTCGTCTTTATGCAGAAGAG
ARID3B	MinLib_01982	AATTGATGGCAACCGCAGGG
ARID3C	MinLib_01983	CTCGAGTCTCGCACTCGTAC
ARID3C	MinLib_01984	CATCAACCGCAAAGTGTGGC
ARID4A	MinLib_01985	CACTTTGGTTCCTGTTAGGC
ARID4A	MinLib_01986	AGATGCTAGTTGGTATACCG
ARID4B	MinLib_01987	AGTGCCAAAATGCTCAGGGT
ARID4B	MinLib_01988	AAGTAGCTTCCATTGATCGG
ARID5A	MinLib_01989	GAAGAACGTGTACGACGAGC
ARID5A	MinLib_01990	CCATACGTGCGGCACCTGAA
ARID5B	MinLib_01991	AGATAACAGCCCGCCGTCAG
ARID5B	MinLib_01992	GTTATGGTTATTCTTCGGCT
ARIH1	MinLib_01993	GATCTAGGGCAGCCCTGCAG
ARIH1	MinLib_01994	GGACGAGGAGTGCAGTGAGG
ARIH2	MinLib_01995	GTGTATGCAGTTTGTGCGAA
ARIH2	MinLib_01996	TGTAGGTCAAGCAAGTGAAC
ARIH2OS	MinLib_01997	ACGGTCGCTCGGGTCGCGAC
ARIH2OS	MinLib_01998	GCTGCCGCTTCGCCCCAATC
ARL1	MinLib_01999	TCTACATTAAATCCAATGGC
[truncated: 35,844 more rows]
