# Supplementary material for: Identification of functional genetic components modulating toxicity response to PFOS using genome-wide CRISPR screens in HepG2/C3A cells
Source: Arch Toxicol. 2026 Jan 27;100(4):1391–410. doi: 10.1007/s00204-025-04294-8 (PMC13043545; doi:10.1007/s00204-025-04294-8)
Supplement: Supplementary file 4 — Supplementary Material 4 [file 204_2025_4294_MOESM4_ESM.xlsx]

## Sheet: Sheet1
sgRNA of candidate gene	Target sequence
SLC6A9_sgRNA 1	GAGTTTGTACTGACGAGCGT
SLC6A9_sgRNA 2	TGTACTACCTAACCCCGCAG
CPSF2_sgRNA 1	CCAGCTGGTCATATGATAGG
CPSF2_sgRNA 2	AGGAAACGTGCTAAAGTCCC
