# Supplementary material for: Identification of functional genetic components modulating toxicity response to PFOS using genome-wide CRISPR screens in HepG2/C3A cells
Source: Arch Toxicol. 2026 Jan 27;100(4):1391–410. doi: 10.1007/s00204-025-04294-8 (PMC13043545; doi:10.1007/s00204-025-04294-8)
Supplement: Supplementary file 5 — Supplementary Material 5 [file 204_2025_4294_MOESM5_ESM.xlsx]

## Sheet: MaGeCK-based ranking (top 10)
Resistant	Gene	Log2FC	p-value	Known Function (abbreviated annotation)
Rank #1	SLC6A9	1.65	2.24e-05	Encodes GlyT1, glycine transporter
#2	CPSF2	2.48	4.87e-05	Plays a role in pre-mRNA 3’-end formation
#3	CTNNB1	2.41	0.000163	Encodes β-catenin, multiple roles including in Wnt/ β-catenin signaling pathway
#4	ZNF860	1.36	0.000163	Predicted transcriptional regulator
#5	ZNF486	2.46	0.000261	Predicted transcriptional regulator
#6	WDR70	1.38	0.000266	Plays roles in cell cycle progression and DNA repair
#7	LRRC56	1.06	0.000313	Involved in microtubule-based transport system
#8	SMC2	0.98	0.000365	Central component of the condensing complex
#9	PHLPP1	1	0.000384	Promotes apoptosis
#10	SLC46A3	0.97	0.000467	Lysosomal bile acid transporter
Sensitive	Gene	Log2FC	p-value	Known Function (abbreviated annotation)
Rank #1	TMEM254	-0.9	4.87e-05	Transmembrane protein of unknown function
#2	YRDC	-1.15	0.00016282	Forms a threonyl-carbamoyl group on adenosine in tRNAs
#3	CUBN	-0.17	0.00026119	Involved in the uptake of vitamin B12
#4	CFAP299	-1.4	0.00028381	May be involved in spermatogenesis
#5	UNC45A	-1.7	0.00033063	Acts as co-chaperone for HSP90
#6	MMP20	-0.93	0.00036482	Degrades amelogenin, the major component of the enamel matrix
#7	SCNN1G	-1.24	0.00040217	Essential role in electrolyte and blood pressure homeostasis
#8	ABTB1	-0.51	0.00046688	May play a role in developmental processes
#9	URI1	-1.11	0.00055894	Acts as a transcriptional repressor to regulate androgen receptor (AR) transcription
#10	ASTL	-0.89	0.00063469	Plays a role in the polyspermy inhibition
Description:
Summary of top 10 gene hits ranked by MaGeCK αRRA which increase resistance to PFOS exposure when disrupted (Red category) and top 10 genes ranked by MaGeCK αRRA which increased sensitivity to PFOS when disrupted (Blue category). The Log2FC and p-value calculated from MaGeCK analysis is shown for each gene, with brief functional annotation of the corresponding gene product from STRING database.

## Sheet: List of candidate genes
Significant candidate genes	PFOS	PFOS	PFOS
after MaGeCK-based ranking,	Sensitive	Resistant	Total
p-value < 0.01	TMEM254	SLC6A9	TMEM254
Log2FC<-0.6 for sensitivity	YRDC	CPSF2	YRDC
Log2FC>0.6 for resistance	CFAP299	CTNNB1	CFAP299
	UNC45A	ZNF860	UNC45A
	MMP20	ZNF486	MMP20
	SCNN1G	WDR70	SCNN1G
	URI1	LRRC56	URI1
	ASTL	SMC2	ASTL
	TCEAL5	PHLPP1	TCEAL5
	C1GALT1	SLC46A3	C1GALT1
	SLC25A43	ELOVL4	SLC25A43
	GBP6	S100A7	GBP6
	COA5	HBA2	COA5
	CCDC115	H2BC13	CCDC115
	FN3K	ZNF473	FN3K
	PCDHA9	RPS19	PCDHA9
	TEC	CFAP298	TEC
	RPGRIP1	FLNC	RPGRIP1
	NIT2	TJP3	NIT2
	ZNF503	TMEM221	ZNF503
	IL3RA	EXT1	IL3RA
	MRPL52	IQSEC2	MRPL52
	SLC7A7	BLOC1S2	SLC7A7
	UGT2B7	USP48	UGT2B7
	NTSR2	PDS5A	NTSR2
	DPY19L3	VSIG10	DPY19L3
	ATXN1L	RNASE1	ATXN1L
	LRRFIP2	EPC2	LRRFIP2
	CXCR5	SNRPG	CXCR5
	KCNG1	C16orf54	KCNG1
	CXCR6	NDP	CXCR6
	SAP18	BCKDHB	SAP18
	BYSL	EIF3B	BYSL
	KCNE4	C1orf52	KCNE4
	SLFN5	CDK5RAP2	SLFN5
	LSR	CFLAR	LSR
	HES5	OGFR	HES5
	PRKAR1A	FAM111B	PRKAR1A
	CHEK2	ETV3	CHEK2
	MTRNR2L5	LRCH2	MTRNR2L5
	TMEM245	ORC6	TMEM245
	GAS6	FASN	GAS6
	KRTAP1-3	STK39	KRTAP1-3
	LOX	H2AC21	LOX
	TNNT3	TMC4	TNNT3
	MRPS7	ATG3	MRPS7
	CCNI2	H3C12	CCNI2
	LRRN1	CPA4	LRRN1
	TNS2	DNAJC1	TNS2
	NTNG1	OR2V2	NTNG1
	ARL6IP5	NEUROD4	ARL6IP5
	ZNF22	P2RX7	ZNF22
	ALDH3A2	TMEM163	ALDH3A2
	TECTB	DMRT1	TECTB
	GPAA1	TGOLN2	GPAA1
	RNF17	ANKLE2	RNF17
	LPCAT3	PAXIP1	LPCAT3
	TSC22D3	NT5DC1	TSC22D3
	MAP3K6	ALDH1L1	MAP3K6
	DXO	UPP1	DXO
	UBE2U	KRTAP3-2	UBE2U
	PCSK1	PRELID3B	PCSK1
	LRFN5	RBM43	LRFN5
	VWA2	SNTA1	VWA2
	GPBP1L1	CASD1	GPBP1L1
	IHH	HP	IHH
	SLC7A3	MTFR1L	SLC7A3
	PCDHGA7	ATRNL1	PCDHGA7
	ZFAND4	TMEM87A	ZFAND4
	CYP3A43	RFX6	CYP3A43
	FAM122B	ZSCAN29	FAM122B
	NPRL3	OPTC	NPRL3
	AICDA	SUSD1	AICDA
	SAMD14	OPHN1	SAMD14
	EHBP1L1	RPL5	EHBP1L1
	CAMK1	RAB3A	CAMK1
	TP53	ZSCAN16	TP53
	PAMR1	FAM81A	PAMR1
	SPACA5	SIL1	SPACA5
	RPS24	COX7A2	RPS24
	CAMKMT	GTPBP6	CAMKMT
	ROMO1	GYPC	ROMO1
	KRTAP5-7	CADM2	KRTAP5-7
	KLHL34	NXF1	KLHL34
	C17orf49	PARN	C17orf49
	FER	SCARF2	FER
	MIF4GD	RPL26L1	MIF4GD
	KLC2	DDX59	KLC2
	UBLCP1	NUP88	UBLCP1
	CPNE3	ADAM11	CPNE3
	EHD1	DAPK2	EHD1
	RAB15	PTMA	RAB15
	OR11H1	USB1	OR11H1
	NMNAT3	TTC21A	NMNAT3
	PIP4P2	DENND6B	PIP4P2
	ZBTB45	SNX13	ZBTB45
	RCN3	ASB13	RCN3
	ELL2	RET	ELL2
	G6PC3	OR4F6	G6PC3
	JAM2	C16orf87	JAM2
	EMP1	CSMD3	EMP1
	ABCB7	NIBAN1	ABCB7
	NR2E1	SOHLH1	NR2E1
	ZNF528	PPM1N	ZNF528
	TBC1D8B	MTG1	TBC1D8B
	GTF2IRD1	ZMYM3	GTF2IRD1
	CRABP2	KIF18A	CRABP2
	CRTC1	H2BU1	CRTC1
	PPAT	POLG2	PPAT
	DOK4	ZNF596	DOK4
	MYOM3	AK6	MYOM3
	CARTPT	NDUFAF8	CARTPT
	SEMA4F	USP17L13	SEMA4F
	TBC1D24	PRAMEF19	TBC1D24
	PHF10	TBX2	PHF10
	VAT1L	FBXO34	VAT1L
	TBCCD1	AXIN1	TBCCD1
	GPR180	TMEM108	GPR180
	BRPF1	CCDC126	BRPF1
	CACNA1S	RAD21	CACNA1S
	DNHD1	ZDHHC2	DNHD1
	ACOT1	PSAP	ACOT1
	JUP	HSBP1	JUP
	NSG2	RIMBP3C	NSG2
	PCBP3	KIF27	PCBP3
	NOMO2	IPO9	NOMO2
	FAM151B	CLEC12B	FAM151B
	PDX1	FRAS1	PDX1
	WFDC8	MPPED2	WFDC8
	DENR	ZBTB17	DENR
	SLC1A7	NMS	SLC1A7
	FGL2	PLEKHA4	FGL2
	ZFHX3	SOD3	ZFHX3
	DCLK2	UTP4	DCLK2
	LHPP	UQCC2	LHPP
	CDCA8	BCL2L15	CDCA8
	VWA5A	GTF2IRD2B	VWA5A
	TRMT2A	TCAIM	TRMT2A
	WDR4	ENAM	WDR4
	KANSL2	VWC2L	KANSL2
	TTR	GRIK3	TTR
	RDH16	TRPM1	RDH16
	KIAA0100	ZDHHC16	KIAA0100
	SYT15	LTA4H	SYT15
	H1-10	ARCN1	H1-10
	SMIM24	APLP1	SMIM24
	AMIGO1	PAFAH2	AMIGO1
	SLC30A1	MAP2	SLC30A1
	TNFRSF13C	ZFYVE9	TNFRSF13C
	CXCL5	NME9	CXCL5
	SERPINA6	ZNF701	SERPINA6
	CNTNAP3B		CNTNAP3B
	SORBS1		SORBS1
	UBAP2L		UBAP2L
	NEK9		NEK9
	ENPP7		ENPP7
	FADS6		FADS6
	MTHFD1		MTHFD1
	LRRK1		LRRK1
	SUFU		SUFU
	C8orf33		C8orf33
	FAM47C		FAM47C
	INO80E		INO80E
	NEUROD2		NEUROD2
	TSSC4		TSSC4
	SGCZ		SGCZ
	DENND2C		DENND2C
	AADACL3		AADACL3
	PTOV1		PTOV1
	PCSK7		PCSK7
	PLSCR3		PLSCR3
	SH3BP1		SH3BP1
	ZNF48		ZNF48
	THUMPD3		THUMPD3
	ZNF365		ZNF365
	KATNAL1		KATNAL1
	SPATA6		SPATA6
	GSTA3		GSTA3
	GABPB1		GABPB1
	MCU		MCU
	LDB2		LDB2
	POGZ		POGZ
	DPM1		DPM1
	PTPMT1		PTPMT1
	RP9		RP9
	BAZ1A		BAZ1A
	EFHC2		EFHC2
	AAAS		AAAS
	DIAPH3		DIAPH3
			SLC6A9
			CPSF2
			CTNNB1
			ZNF860
			ZNF486
			WDR70
			LRRC56
			SMC2
			PHLPP1
			SLC46A3
			ELOVL4
			S100A7
			HBA2
			H2BC13
			ZNF473
			RPS19
			CFAP298
			FLNC
			TJP3
			TMEM221
			EXT1
			IQSEC2
			BLOC1S2
			USP48
			PDS5A
			VSIG10
			RNASE1
			EPC2
			SNRPG
			C16orf54
			NDP
			BCKDHB
			EIF3B
			C1orf52
			CDK5RAP2
			CFLAR
			OGFR
			FAM111B
			ETV3
			LRCH2
			ORC6
			FASN
			STK39
			H2AC21
			TMC4
			ATG3
			H3C12
			CPA4
			DNAJC1
			OR2V2
			NEUROD4
			P2RX7
			TMEM163
			DMRT1
			TGOLN2
			ANKLE2
			PAXIP1
			NT5DC1
			ALDH1L1
			UPP1
			KRTAP3-2
			PRELID3B
			RBM43
			SNTA1
			CASD1
			HP
			MTFR1L
			ATRNL1
			TMEM87A
			RFX6
			ZSCAN29
			OPTC
			SUSD1
			OPHN1
			RPL5
			RAB3A
			ZSCAN16
			FAM81A
			SIL1
			COX7A2
			GTPBP6
			GYPC
			CADM2
			NXF1
			PARN
			SCARF2
			RPL26L1
			DDX59
			NUP88
			ADAM11
			DAPK2
			PTMA
			USB1
			TTC21A
			DENND6B
			SNX13
			ASB13
			RET
			OR4F6
			C16orf87
			CSMD3
			NIBAN1
			SOHLH1
			PPM1N
			MTG1
			ZMYM3
			KIF18A
			H2BU1
			POLG2
			ZNF596
			AK6
			NDUFAF8
			USP17L13
			PRAMEF19
			TBX2
			FBXO34
			AXIN1
			TMEM108
			CCDC126
			RAD21
			ZDHHC2
			PSAP
			HSBP1
			RIMBP3C
			KIF27
			IPO9
			CLEC12B
			FRAS1
			MPPED2
			ZBTB17
			NMS
			PLEKHA4
			SOD3
			UTP4
			UQCC2
			BCL2L15
			GTF2IRD2B
			TCAIM
			ENAM
			VWC2L
			GRIK3
			TRPM1
			ZDHHC16
			LTA4H
			ARCN1
			APLP1
			PAFAH2
			MAP2
			ZFYVE9
			NME9
			ZNF701
