# Supplementary material for: Identification of functional genetic components modulating toxicity response to PFOS using genome-wide CRISPR screens in HepG2/C3A cells
Source: Arch Toxicol. 2026 Jan 27;100(4):1391–410. doi: 10.1007/s00204-025-04294-8 (PMC13043545; doi:10.1007/s00204-025-04294-8)
Supplement: Supplementary file 6 — Supplementary Material 6 [file 204_2025_4294_MOESM6_ESM.xlsx]

## Sheet: CTD-KEGG linkage genes
CTD disease phenotype	KEGG	KEGG
liver neoplasms'	cell cycle	Thyroid cancer
TMEM254	PDS5A	CTNNB1
TMEM254-AS1	ORC6	RET
YRDC	RAD21
CUBN	ZBTB17
CFAP299
UNC45A
MMP20
MMP20A
SCNN1G
ABTB1
URI1
ASTL
ASTL2C
MASTL
KREMEN1
MEN1
TCEAL5
C1GALT1
C1GALT1C1
C1GALT1C1L
C1GALT1C1-PS1
C1GALT1LB
CCDC115
FN3K
FN3KRP
PCDHA9
POTEC
TBCEL-TECTA
TEC
TECPR1
TECPR1B
TECPR2
TECR
TECRA
TECRB
TECRL
TECRL2
TECRL2B
TECTA
TECTA.2.S
TECTB
RPGRIP1
RPGRIP1L
NIT2
ZNF503
ZNF503-AS2
IL3RA
MRPL52
SLC7A7
UGT2B7
NTSR2
DPY19L3
DPY19L3-DT
ATXN1L
LRRFIP2
CXCR5
KCNG1
CXCR6
SAP18
SAP18-PS1
BYSL
KCNE4
SLFN5
SLFN5OS
CELSR1
CELSR1A
CELSR1B
CELSR2
CELSR3
LSR
HES5
PRKAR1A
PRKAR1AA
PRKAR1AB
CHEK2
TMEM245
GAS6
GAS6-AS1
GAS6-DT
KRTAP1-3
ALOX12
ALOX12B
ALOX12E
ALOX12P2
ALOX15
ALOX15B
ALOX5
ALOX5AP
ALOX5B.3
ALOX8
ALOXE3
LOX
LOXE3
LOXHD1
LOXL1
LOXL1-AS1
LOXL2
LOXL2A
LOXL2B
LOXL3
LOXL3A
LOXL3B
LOXL4
LOXL5A
TNNT3
TNNT3A
TNNT3B
MRPS7
CCNI2
LRRN1
TNS2
TNS2A
TNS2B
NTNG1
NTNG1A
ARL6IP5
ARL6IP5A
ARL6IP5B
ZNF22
ZNF221
ZNF222
ZNF223
ZNF224
ZNF225
ZNF226
ZNF227
ZNF229
ZNF22-AS1
ALDH3A2
ALDH3A2A
ALDH3A2B
GPAA1
RNF17
RNF170
RNF175
LPCAT3
TSC22D3
MAP3K6
DXO
UBE2U
PCSK1
PCSK1N
PCSK1NL
LRFN5
VWA2
GPBP1L1
IHH
SLC7A3
SLC7A3A
PCDHGA7
ZFAND4
CYP3A43
FAM122B
NPRL3
AICDA
SAMD14
EHBP1L1
EHBP1L1A
EHBP1L1B
CAMK1
CAMK1A
CAMK1B
CAMK1D
CAMK1DA
CAMK1DB
CAMK1G
CAMK1GA
CAMK1GB
TP53
TP53AIP1
TP53BP1
TP53BP2
TP53BP2A
TP53BP2B
TP53COR1
TP53I11
TP53I11B
TP53I13
TP53I3
TP53INP1
TP53INP2
TP53RK
TP53TG1
TP53TG3
TP53TG3B
TP53TG5
PAMR1
SPACA5
MRPS24
RPS24
RPS24L3
RPS24P6
RPS24-PS16
RPS24-PS17
RPS24-PS3
URGCP-MRPS24
CAMKMT
ROMO1
KRTAP5-7
KLHL34
FER
FER-1
FER1L4
FER1L5
FER1L6
FER1L6-AS1
FER1L6-AS2
FERD3L
FERMT1
FERMT2
FERMT3
FERRY3
GFER
MIF4GD
MIF4GDA
MIF4GDB
KLC2
UBLCP1
CPNE3
EHD1
EHD1A
EHD1B
RAB15
OR11H1
OR11H12
NMNAT3
PIP4P2
ZBTB45
RCN3
ELL2
NELL2
NELL2A
NELL2B
RELL2
G6PC3
JAM2
JAM2A
JAM2B
CEMP1
EFEMP1
EMP1
MCEMP1
NEMP1
ABCB7
NR2E1
ZNF528
ZNF528-AS1
TBC1D8B
GTF2IRD1
GTF2IRD1P1
CRABP2
CRABP2A
CRABP2B
CRTC1
CRTC1A
PPAT
DOK4
MYOM3
CARTPT
SEMA4F
TBC1D24
PHF10
VAT1L
TBCCD1
GPR180
BRPF1
CACNA1S
CACNA1SA
CACNA1SB
DNHD1
ACOT1
ACOT10
ACOT11
ACOT11A
ACOT11B
ACOT12
ACOT13
ACOT15
ACOT16
ACOT17
ACOT19
JUP
JUPA
JUPB
NSG2
PCBP3
PCBP3-AS1
NOMO2
FAM151B
PDX1
WFDC8
DENR
SLC1A7
SLC1A7A
SLC1A7B
FGL2
FGL2A
FGL2B
ZFHX3
ZFHX3B
DCLK2
DCLK2A
LHPP
CDCA8
VWA5A
VWA5AL1
TRMT2A
WDR4
WDR41
WDR43
WDR44
WDR45
WDR45B
WDR46
WDR47
WDR47B
WDR48
WDR48B
WDR49
KANSL2
TTR
TTR-14
TTR-34
TTR-44
RDH16
RDH16F2
KIAA0100
SYT15
H1-10
H1-10-AS1
SMIM24
AMIGO1
SLC30A1
SLC30A10
SLC30A1A
SLC30A1B
TNFRSF13C
CXCL5
SERPINA6
CNTNAP3B
SORBS1
UBAP2L
UBAP2L2
NEK9
ENPP7
ENPP7.1
ENPP7-L
FADS6
MTHFD1
MTHFD1A
MTHFD1B
MTHFD1L
LRRK1
SUFU
FAM47C
INO80E
NEUROD2
TSSC4
SGCZ
DENND2C
AADACL3
PTOV1
PTOV1-AS1
PTOV1-AS2
PCSK7
PLSCR3
PLSCR3A
PLSCR3B
TMEM256-PLSCR3
SH3BP1
ZNF48
ZNF480
ZNF483
ZNF484
ZNF485
ZNF486
ZNF487
ZNF488
THUMPD3
THUMPD3-AS1
ZNF365
KATNAL1
SPATA6
SPATA6L
GSTA3
GSTA3L1
GABPB1
GABPB1-AS1
GABPB1-IT1
GABPB1L
GABPB1.S
MCU
MCUB
MCUR1
LDB2
LDB2A
PHLDB2
PHLDB2A
PHLDB2B
POGZ
DPM1
PTPMT1
NLRP9
NLRP9A
NLRP9B
NLRP9C
PARP9
RP9
RP9P
RRP9
SRP9
BAZ1A
EFHC2
AAAS
DIAPH3
SLC6A9
CPSF2
CTNNB1
CTNNB1.L
ZNF860
WDR70
LRRC56
PSMC2
SMC2
SMC2-DT
SMC2OS
PHLPP1
SLC46A3
ELOVL4
ELOVL4A
ELOVL4B
S100A7
S100A7A
S100A7L2
HBA2
HBA2.L
H2BC13
ZNF473
RPS19
RPS19BP1
RPS19L1
RPS19L2
RPS19P3
RPS19-PS18
RPS19-PS6
CFAP298
FLNC
FLNCA
FLNCB
TJP3
TMEM221
EXT1
EXT1A
EXT1B
EXT1C
IQSEC2
IQSEC2B
BLOC1S2
BLOC1S2-PS
USP48
PDS5A
VSIG10
VSIG10L
RNASE1
RNASE10
RNASE11
RNASE12
RNASE13
RNASE1L1
RNASE1L2
EPC2
SNRPG
SNRPGP10
SNRPGP15
SNRPGP2
ANDPRO
CNDP1
CNDP2
CNDP2.L
NDP
BCKDHB
BCKDHBL
EIF3B
EIF3BA
CDK5RAP2
CFLAR
CFLARA
CFLAR-AS1
OGFR
OGFR2
OGFR-AS1
OGFRL1
OGFRP1
FAM111B
ETV3
ETV3L
LRCH2
ORC6
FASN
FASN-1
FASN1
FASN3
STK39
H2AC21
TMC4
ATG3
H3C12
CPA4
DNAJC1
DNAJC10
DNAJC11
DNAJC11A
DNAJC12
DNAJC13
DNAJC14
DNAJC15
DNAJC16
DNAJC16L
DNAJC17
DNAJC17L1
DNAJC18
DNAJC19
DNAJC19-PS
OR2V2
OR2V2B
NEUROD4
P2RX7
TMEM163
TMEM163B
DMRT1
DMRT1.S
TGOLN2
ANKLE2
PAXIP1
PAXIP1-AS2
PAXIP1-DT
NT5DC1
ALDH1L1
ALDH1L1-AS2
UPP1
KRTAP3-2
PRELID3B
RBM43
SNTA1
CASD1
AASDHPPT
CHP
CHP1
CHP1P2
CHP2
CHPF
CHPF2
CHPFB
CHPT1
CLUHP3
CMAHP
DHP-1
DHPS
EIF4EHP
EIF4HP2
FAM86HP
FRG1HP
GAPDHP1
GAPDHP14
GAPDHP23
GAPDHP60
GAPDHP71
GAPDHP72
GCSHP3
GRHPR
GRHPR.2
GRHPRA
GRHPRB
HP
HP1BP3
HPCA
HPCAL1
HPCAL4
HPD
HPDA
HPDB
HPDL
HPF1
HPGD
HPGDS
HPN
HPN-AS1
HPO-18
HPO-26
HPO-36
HPR
HPRT1
HPRT1L
HPS1
HPS3
HPS4
HPS5
HPS6
HPSE
HPSE2
HPVC1
HPX
HPXA
HPXB
HPYR1
NHP2
NPHP1
NPHP3
NPHP3-ACAD11
NPHP3-AS1
NPHP4
PHPT1
PSPHP1
RBMY2HP
RHPN1
RHPN1-AS1
RHPN2
RHPN2P1
SHP
SHPK
SHPRH
SU(VAR)2-HP2
TCHP
THP2
THPO
THPOL1
TRIM51HP
URAHP
MTFR1L
ATRNL1
ATRNL1A
ATRNL1B
TMEM87A
RFX6
ZSCAN29
OPTC
SUSD1
OPHN1
MRPL50
MRPL51
MRPL53
MRPL54
MRPL55
MRPL57
MRPL58
RPL5
RPL5A
RPL5B
RPL5L1
RPL5P12
RPL5P17
RPL5P29
RPL5-PS1
RPL5-PS4
RAB3A
RAB3AA
RAB3AB
ZSCAN16
ZSCAN16-AS1
FAM81A
SIL1
COX7A2
COX7A2A
COX7A2L
COX7A2L2
GTPBP6
GYPC
CADM2
CADM2A
CADM2-AS2
CADM2B
NXF1
PARN
SCARF2
RPL26L1
RPL26L1-AS1
DDX59
DDX59-AS1
NUP88
ADAM11
DAPK2
DAPK2B
PTMA
PTMAA
PTMAB
PTMAP2
PTMAP5
USB1
TTC21A
DENND6B
SNX13
ASB13
ASB13A.1
ASB13A.2
ASB13B
RET
RETN
RETNLA
RETNLB
RETNLG
RETREG1
RETREG2
RETREG3
RETSAT
RETSATL
OR4F6
OR4F60
OR4F60B
OR4F61
OR4F61B
OR4F62
OR4F6B
CSMD3
CSMD3B
NIBAN1
NIBAN1A
NIBAN1B
SOHLH1
PPM1N
PPM1NA
PPM1NB
MTG1
ZMYM3
KIF18A
H2BU1
POLG2
ZNF596
AK6
BUB1B-PAK6
OR2AK6
OR2AK6B
OR2AK6E
PAK6
PAK6-AS1
PAK6B
NDUFAF8
PRAMEF19
TBX2
TBX20
TBX21
TBX22
TBX2A
TBX2-AS1
TBX2B
FBXO34
AXIN1
TMEM108
CCDC126
RAD21
RAD21A
RAD21B
RAD21L
RAD21L1
ZDHHC2
ZDHHC20
ZDHHC20A
ZDHHC20B
ZDHHC21
ZDHHC22
ZDHHC23
ZDHHC23A
ZDHHC23B
ZDHHC24
ZDHHC25
PRPSAP1
PRPSAP2
PSAP
PSAPL1
RPSAP12
RPSAP15
RPSAP19
RPSAP28
RPSAP3
RPSAP30
RPSAP31
RPSAP4
RPSAP44
RPSAP47
RPSAP52
RPSAP9
HSBP1
HSBP1L1
RIMBP3C
KIF27
IPO9
IPO9-AS1
CLEC12B
FRAS1
MPPED2
MPPED2A
ZBTB17
NMS
PLEKHA4
SOD3
SOD3A
SOD3B
UTP4
UQCC2
BCL2L15
GTF2IRD2B
TCAIM
ENAM
VWC2L
GRIK3
TRPM1
TRPM1A
ZDHHC16
ZDHHC16A
ZDHHC16B
LTA4H
ARCN1
ARCN1B
APLP1
PAFAH2
CIMAP2
GIMAP2
MAP2
MAP205
MAP2K1
MAP2K2
MAP2K3
MAP2K3OS
MAP2K4
MAP2K4A
MAP2K4B
MAP2K4P1
MAP2K5
MAP2K6
MAP2K7
SMAP2
SPMAP2
SPMAP2L
ZFYVE9
ZFYVE9A
NME9
ZNF701
